# Supplementary material for: Tandem mass tag-based quantitative proteomic profiling identifies candidate serum biomarkers of drug-induced liver injury in humans
Source: Nat Commun. 2023 Mar 3;14:1215. doi: 10.1038/s41467-023-36858-6 (PMC9984368; doi:10.1038/s41467-023-36858-6)
Supplement: Supplementary file 3 — Source Data [file 41467_2023_36858_MOESM3_ESM.xlsx]

## Sheet: Figure 2C
Fig 2C
Discovery Cohort Cases
VSN Normalized Relative Intensity
ACO1
no missing data
Subgroup:	HV (n=10)	DO (n=10)	DF (n=10)	NDO (n=5)	NDF (n=5)	NAFLD (n=10)
case values	-2.12771728174005	-1.51394919059696	-4.2784850143594104	-1.0683259644776899	-4.5407670133815703	-3.7654476783424502
case values	-3.88679491191923	-0.66600958911696295	-3.3680427837142299	1.11121544137793	-4.6860833712626402	-2.3375457770754702
case values	-4.2240015133488802	-2.2865245369962302	-4.5150124905939499	1.8855214128365001	-3.9581276304725801	-2.9722508365170301
case values	-4.7941745080456002	0.281623288500636	-1.91770897938299	-3.23294169294318	-3.86721744638468	-3.04983090683367
case values	-3.05507041863186	-4.1423929124833903	-4.0159797729112299	1.28370640796004	-0.40481269841762901	-1.6944362262374599
case values	-3.5989697540550201	-4.3222812649751701	-3.49057776534397			-0.81450513283928205
case values	-3.8912321286209002	-1.43412859562673	-3.7669184383572398			8.4591704539605794E-2
case values	-3.7625540001572202	-2.5339025030768298	-3.2519228556606001			-0.248123541334037
case values	-1.79889184472273	0.72330824166430696	-3.0452340947371099			-2.6190694745490801
case values	-0.28627797131174398	-0.96816428381323305	-3.74565125533795			-1.26872289216636
Fig 2C
Discovery Cohort Cases
VSN Normalized Relative Intensity
ALDOB
no missing data
Subgroup:	HV (n=10)	DO (n=10)	DF (n=10)	NDO (n=5)	NDF (n=5)	NAFLD (n=10)
case values	-4.020725616	-4.3006695500000003	-4.721680621	-3.2730683389999999	-4.6413523899999998	-4.5942251120000002
case values	-4.8959485589999998	-0.30846936400000002	-4.7314461320000003	0.52361533299999996	-5.2455779600000003	-4.0798309929999999
case values	-4.6554286789999999	-1.75821677	-4.8391018570000002	0.93530546199999998	-4.7388336469999999	-3.3944672090000001
case values	-4.9993234060000002	1.0843954840000001	-4.4797633289999998	-4.4918825550000001	-4.6580636550000003	-3.8711162109999999
case values	-4.5778914659999996	-4.767049901	-4.733912406	2.779065568	-1.1844790919999999	-1.263280381
case values	-4.3723670810000002	1.8121560000000001E-3	-4.4058148370000003			-0.44968154399999999
case values	-4.3893006899999998	-2.8293075019999998	-5.0474522950000003			0.64141960399999998
case values	-4.5352785820000001	-4.5060103829999996	-4.1205453040000002			-1.5697732959999999
case values	-4.6358830879999999	-0.57135482999999998	-4.7300475669999997			-3.7548784130000001
case values	-0.14304584300000001	-3.3766312850000002	-4.4927418179999998			-1.757372312
Fig 2C
Discovery Cohort Cases
VSN Normalized Relative Intensity
ASS1
no missing data
Subgroup:	HV (n=10)	DO (n=10)	DF (n=10)	NDO (n=5)	NDF (n=5)	NAFLD (n=10)
case values	-4.06926305	-4.8602088739999996	-4.0549868050000004	-1.7479799789999999	-5.3782002569999996	-4.8197549679999998
case values	-4.8418047619999998	-2.8723673399999998	-4.8663413699999998	-0.45261986500000001	-5.3495116559999998	-4.3213201220000004
case values	-5.1445014420000001	-2.6312449660000001	-4.4732724990000001	2.4085225110000001	-4.9161601189999997	-4.1586140760000001
case values	-5.3306514600000003	0.63349527000000005	-4.0139716869999997	-4.4375562879999997	-4.411642112	-4.9728588709999997
case values	-2.934371923	-0.49912706200000001	-4.8025866629999996	0.36138841199999999	-1.333327806	-3.31435608
case values	-1.960086416	-0.92811795699999999	-4.5579241259999996			-2.3163597600000001
case values	1.096638139	-0.75921390099999997	-4.8600681129999996			0.17088866899999999
case values	-3.855906622	-1.169891807	-4.9022186230000004			-1.5708132770000001
case values	-4.0612046900000003	-0.22267372099999999	-3.7703605069999999			-4.8660347230000003
case values	-4.7212223199999999	-4.8685274810000001	-4.1365452649999996			-3.3685892339999999
Fig 2C
Discovery Cohort Cases
VSN Normalized Relative Intensity
CES1
no missing data
Subgroup:	HV (n=10)	DO (n=10)	DF (n=10)	NDO (n=5)	NDF (n=5)	NAFLD (n=10)
case values	-2.3113748125185598	-4.7926178522032901	-4.1457741548145002	0.365733619355185	-3.9009152981047799	-1.6473358617940901
case values	-4.3049789680456101	-1.1991663996154101	-4.9445160245633604	-0.73724981900568798	-4.6137127574186998	-1.2687903156805
case values	-4.2718068227833896	-5.0743633796549199	-4.1986148306724802	1.2394121593332901	-3.4512773251905502	-0.43149406138146301
case values	-3.73435829378408	-1.7062851530608401	-4.9632380159766596	-2.2605219052944401	-3.60104449136377	0.38950028881957599
case values	-0.52526240880097497	-3.40592641612194	-3.68763234467652	-0.45297902334398299	-0.37344571212010202	-2.95420735641892
case values	-0.80003833003061597	-5.1575469971237498	-4.7337115569250399			-0.30600305047952497
case values	-4.0446645944958997	-2.6178204248416201	-4.69042516387006			1.19572593204696
case values	-3.7555059484947702	-4.7046420589678704	0.26453401797960302			1.14727371000925
case values	-2.55877186608455	-0.58563143361220105	-4.0367031061198597			-2.7911762572253802
case values	-2.4110995254030998	-4.5472177914284897	-4.6589614172851004			-0.91865003446909099
Fig 2C
Discovery Cohort Cases
VSN Normalized Relative Intensity
CPS1
no missing data
Subgroup:	HV (n=10)	DO (n=10)	DF (n=10)	NDO (n=5)	NDF (n=5)	NAFLD (n=10)
case values	-4.49119465920392	-4.6966250521517301	-4.2422686189906003	-5.1928697472021203E-2	-5.2020078048039	-4.6580559876560201
case values	-4.8442975017259604	0.68121308997043895	-5.1081080951082196	-1.74742102937063	-5.3796935448814098	-4.2401750836522698
case values	-5.1457549956422204	-4.30534170217331	-5.3256038743770198	0.35779428833319898	-5.2596558335566401	-3.7294668718728401
case values	-5.2743729656027698	-3.9508111557181799E-2	-5.3641461507539399	-0.26813876176642298	-1.1430043235140099	-4.3161273888561
case values	-4.5421047244401702	-5.07350930437579	-4.9080163776477796	2.0018171668643601	-3.4015356452892598	-3.9581753890346199
case values	-4.6873095964939901	-4.9795940152801501	-5.0881565702383904			-4.6058958999507897
case values	-4.85676959996497	-0.60974579829060505	-5.2697790751201099			-4.9423032912029701
case values	-1.29158259073285	-4.6347832876332102	-2.6748579942959201			-4.63716571273872
case values	-3.22803826783186	-4.1136147284193303	-4.8269683641461301			-5.0948260283058504
case values	-2.3302554724667801	1.10607859983336	-4.4298351522248502			-4.9441238861032497
Fig 2C
Discovery Cohort Cases
VSN Normalized Relative Intensity
DMGDH
no missing data
Subgroup:	HV (n=10)	DO (n=10)	DF (n=10)	NDO (n=5)	NDF (n=5)	NAFLD (n=10)
case values	-4.5437344626261096	-4.72923218180535	-4.8058699510091403	-2.6854355128513498	-5.1469789445867704	-4.7436764713478397
case values	-5.0518300979404396	-2.35716038472331E-2	-5.0306592937431001	-2.7019942019020502	-5.2657334077794697	-4.9401640886940799
case values	-4.9408559562343504	-4.9316802535166202	-5.3403849378799899	-5.9193446244960599E-3	-5.4564065121240102	-3.8404944255891298
case values	-5.2199902594277496	0.178381730251881	-5.3016774605652603	-1.01170143238165	-1.7431235737813999	-4.7534670521191602
case values	-4.7746901861750199	-5.1318908614536403	-4.9009266616148404	3.3771625403428001	-3.65003944649458	-3.1694846960160898
case values	-5.0053475704669896	-0.26858566837039799	-5.07764741254271			-4.4472789356067501
case values	-4.5681555303822101	-1.93323804804947	-4.9308128747606403			-4.5446697769736097
case values	-4.3673135814352904	-4.3125253079058403	-4.5816570546386997			-4.1562790357959498
case values	-0.63455718452946996	0.21601749740846901	-5.3695761705844296			-4.1848701500781802
case values	-3.2677947517737298	-4.4198334441298197	-4.9689303091710597			-3.2359672012720599
Fig 2C
Discovery Cohort Cases
VSN Normalized Relative Intensity
FBP1
no missing data
Subgroup:	HV (n=10)	DO (n=10)	DF (n=10)	NDO (n=5)	NDF (n=5)	NAFLD (n=10)
case values	-4.1478050331536398	0.116009358480477	-4.4414892398509203	-1.49934435643242	-4.95653322753423	-4.1211108074931397
case values	-4.5989970813510102	-4.5767923296523998	-4.5471376213963604	1.8823303820452699	-4.8041971642482704	-3.5539437152081499
case values	-4.3799706827954203	-4.1564765445341703	-4.3214279061514098	1.4643981091340701	-4.7604231389161598	-2.6224566331100001
case values	-2.81935161033699	-3.0091475841222	-4.3430128150243696	1.4447073201463501	-0.85284678926670898	-3.8267239500611301
case values	-4.1532114738159303	-4.3657663566665104	-3.3226557138510899	-2.6286945114673399	-3.5616876776198998	-0.93654980179165903
case values	-3.7866624289267601	0.49274671883263099	-4.6662905395089096			0.41563365984517803
case values	-2.6468117431089699	-2.6065573174805801	-4.4736591435825304			-0.44706656697409702
case values	0.73753800050378004	-2.2212361129325702	-4.5228718937910104			-4.1065760642978502
case values	-4.0486188130930101	-2.9391272994067799	-4.9640685665656497			-2.96345366114131
case values	-3.6788782025944999	-3.11917520853889	-4.4680345318053698			-4.0323499480572096
Fig 2C
Discovery Cohort Cases
VSN Normalized Relative Intensity
FAH
no missing data
Subgroup:	HV (n=10)	DO (n=10)	DF (n=10)	NDO (n=5)	NDF (n=5)	NAFLD (n=10)
case values	-3.15581442658452	-3.1295604078481598	-4.4365531014723096	-1.38129254543504	-1.2426557187348299	-3.9758852431259402
case values	-4.39532880615194	-4.29320137115704	-4.2596193727998397	0.85781346685585103	-2.4024261834173601	-4.1007700613753997
case values	-3.7076422829529299	1.2657103416850999E-2	-3.9624925732869398	1.2727232414009899	-3.1589165541440898	-2.94865421433733
case values	-4.1337996674559596	0.80567481430175802	-2.3470151029932498	-3.6428197593828999	-3.9490499355819102	-2.6108480858783101
case values	-3.1607152358214998	-4.2495339656414597	-3.7679229087411699	1.81840652701872	-1.0427195101964599	-1.6646451766592201
case values	-3.99718277518634	0.42141104835729598	-3.4463171990079			-0.48889100960527898
case values	-4.4957723854161804	-0.79303498486174895	-4.2759428378497697			-6.9734951980462007E-2
case values	-4.0410479795246301	-3.70894513268779	-4.3001808583154801			-2.0401377417469302
case values	-1.64100132320532	0.97199764240854902	-5.2211979811330798			-3.24595580678539
case values	-1.5894008935911601	-0.54968356926986905	-3.8100092010183899			-2.35649179877417
Fig 2C
Discovery Cohort Cases
VSN Normalized Relative Intensity
GSTA1
no missing data
Subgroup:	HV (n=10)	DO (n=10)	DF (n=10)	NDO (n=5)	NDF (n=5)	NAFLD (n=10)
case values	-2.1795770584217502	-3.5158352499477701	-4.9165718028717604	-2.4973429485724301	-5.3533276686382401	-4.2739822418572198
case values	-4.5973644149861599	-1.2749971904255499	-3.4152193481833399	-0.23230932319275699	-5.0956246132943299	-2.3096046923209799
case values	-4.9596125369579296	-2.1784619737267099	-5.0674858310202398	2.7744495526035999	-3.8525529767162201	-4.2545710500626504
case values	-3.8667793854848198	-0.53806435789557505	-5.1430076263064199	-4.9293326375836903	-5.0062000622718896	-4.4137880255944797
case values	-4.5149457937771302	-4.6237673872371001	-3.62246961875837	0.98812445767157897	-1.8477916656761499	-2.9567958144587299
case values	-2.8020978170908002	-5.3003318840631399	-4.0091065354951096			0.30609183957113301
case values	-4.8729904206962704	-2.1716000661879802	-4.9903555978477696			-2.92784266898262
case values	-4.7231499248456998	-4.5293091737264897	-5.1936418335815304			-1.71974682421312
case values	-3.4438865304738302	0.49977973552187199	-4.1817398959647303			-3.79126410602096
case values	0.72281342567253404	-1.58831688871712	-4.4979279085968296			-2.93976659628769
Fig 2C
Discovery Cohort Cases
VSN Normalized Relative Intensity
HPD
no missing data
Subgroup:	HV (n=10)	DO (n=10)	DF (n=10)	NDO (n=5)	NDF (n=5)	NAFLD (n=10)
case values	-4.020725616	-4.3006695500000003	-4.721680621	-3.2730683389999999	-4.6413523899999998	-4.5942251120000002
case values	-4.8959485589999998	-0.30846936400000002	-4.7314461320000003	0.52361533299999996	-5.2455779600000003	-4.0798309929999999
case values	-4.6554286789999999	-1.75821677	-4.8391018570000002	0.93530546199999998	-4.7388336469999999	-3.3944672090000001
case values	-4.9993234060000002	1.0843954840000001	-4.4797633289999998	-4.4918825550000001	-4.6580636550000003	-3.8711162109999999
case values	-4.5778914659999996	-4.767049901	-4.733912406	2.779065568	-1.1844790919999999	-1.263280381
case values	-4.3723670810000002	1.8121560000000001E-3	-4.4058148370000003			-0.44968154399999999
case values	-4.3893006899999998	-2.8293075019999998	-5.0474522950000003			0.64141960399999998
case values	-4.5352785820000001	-4.5060103829999996	-4.1205453040000002			-1.5697732959999999
case values	-4.6358830879999999	-0.57135482999999998	-4.7300475669999997			-3.7548784130000001
case values	-0.14304584300000001	-3.3766312850000002	-4.4927418179999998			-1.757372312
Fig 2C
Discovery Cohort Cases
VSN Normalized Relative Intensity
OTC
no missing data
Subgroup:	HV (n=10)	DO (n=10)	DF (n=10)	NDO (n=5)	NDF (n=5)	NAFLD (n=10)
case values	-4.2579836626126797	-4.4433963694513796	-4.8658408326384102	-1.76435973405344	-5.4009494259437698	-4.98378266069383
case values	-5.0637787021590697	0.41369105676288198	-5.1793974744182902	0.26808030301270303	-5.4036425415208802	-4.76488938400799
case values	-5.1974106101934501	-4.4293686152715503	-5.2720928796072197	0.63009034462259095	-5.39524851429747	-2.39741752292296
case values	-5.2632398841705399	7.4631799169189994E-2	-4.9970612072345899	-0.60222455848055401	-1.49178930009388	-4.2114395949191197
case values	-4.77394246551171	-5.2109224224157602	-5.1401212922154302	3.17129520920854	-1.3758301441501199	-3.0463672805477899
case values	-4.9748628091495997	-0.58962257558495601	-4.7455348914531896			-2.0493158800728901
case values	-4.9645526604387502	-0.89738214882273004	-5.3420960634622503			-3.02579725422081
case values	-4.6173830315742102	-4.8247543284935297	-4.3925570557785099			-3.3473647231497701
case values	-1.2947750485931999	-8.2343007873187296E-2	-5.4354581676563498			-3.8436548919322799
case values	-3.3258361844264499	-4.4020947730759197	-5.0222110126850597			-1.5292502459381001
Fig 2C
Discovery Cohort Cases
VSN Normalized Relative Intensity
PCK2
no missing data
Subgroup:	HV (n=10)	DO (n=10)	DF (n=10)	NDO (n=5)	NDF (n=5)	NAFLD (n=10)
case values	-4.4657633088467499	-4.1785545372698296	-4.8101496038946703	-1.06137557600987	-4.9450833864548196	-4.69197274860118
case values	-4.79583115119443	0.646514078219105	-4.9092235350470403	1.4162917535616599	-5.2143478341107397	-4.7202937834106802
case values	-4.4225390204528399	-3.7996145782317101	-5.0980183139824904	-1.11754636284141	-2.5358927309048398	-3.1613187877525601
case values	-4.4031049357014398	-4.1400470762866401	-3.8784297782275399	2.8092222579841999	-2.25345677476846	-4.8926569502645396
case values	-2.4873490105879301	-4.9587147664540998	-4.4253905844673103	-0.19241316161652799	-5.1247219617046698	-4.4230873039280496
case values	-3.6741966837566	-4.2893416579351502	-4.7137761039713997			-3.01606189746939
case values	-4.3844329544226204	-1.6947443065971799	-4.9910915756496701			-2.0771560064119998
case values	-4.8236264792611099	0.63468662853094804	-5.0349172995593303			-2.3161087598021499
case values	-5.0286362646304399	-3.0535720593123399	-4.4913601780680903			-3.68482468498576
case values	-4.80827591817091	-0.67269524630893396	-4.5867677220333398			-2.1039622491122301

## Sheet: Figure 3
Fig 3
Confirmatory Cohort Cases
ACO1
no missing data
Subgroup:	HV (n=60)	DO (n=82)	NDO (n=34)
case values	5.0000000000000001E-4	1.5299999999999999E-2	3.8E-3
case values	4.0000000000000002E-4	1.54E-2	4.3299999999999998E-2
case values	2.9999999999999997E-4	3.8E-3	3.8899999999999997E-2
case values	4.0000000000000002E-4	4.0899999999999999E-2	2.07E-2
case values	8.9999999999999998E-4	1.2800000000000001E-2	3.3099999999999997E-2
case values	6.9999999999999999E-4	4.0399999999999998E-2	1.67E-2
case values	8.9999999999999998E-4	2.5999999999999999E-2	2.7000000000000001E-3
case values	8.9999999999999998E-4	9.4000000000000004E-3	8.9999999999999998E-4
case values	6.9999999999999999E-4	4.1000000000000003E-3	1E-3
case values	8.0000000000000004E-4	1.9199999999999998E-2	1.95E-2
case values	5.9999999999999995E-4	7.6E-3	1.2999999999999999E-2
case values	5.9999999999999995E-4	2.3800000000000002E-2	2.7400000000000001E-2
case values	6.9999999999999999E-4	7.6E-3	4.8999999999999998E-3
case values	1.1000000000000001E-3	5.5999999999999999E-3	2.3199999999999998E-2
case values	1.5E-3	1.5E-3	6.3200000000000006E-2
case values	8.0000000000000004E-4	3.3E-3	1.6999999999999999E-3
case values	1.5E-3	4.3E-3	8.8000000000000005E-3
case values	8.9999999999999998E-4	2.8199999999999999E-2	1.3899999999999999E-2
case values	5.0000000000000001E-4	8.2000000000000007E-3	6.1000000000000004E-3
case values	6.9999999999999999E-4	1.61E-2	1.5E-3
case values	8.0000000000000004E-4	1.67E-2	2.8E-3
case values	6.9999999999999999E-4	2.4500000000000001E-2	8.6E-3
case values	2.0000000000000001E-4	2.12E-2	1.8100000000000002E-2
case values	1.1000000000000001E-3	5.3E-3	1.9E-3
case values	5.9999999999999995E-4	1.23E-2	8.9999999999999998E-4
case values	5.9999999999999995E-4	4.0000000000000001E-3	8.2000000000000007E-3
case values	8.9999999999999998E-4	2.7000000000000001E-3	3.0999999999999999E-3
case values	5.0000000000000001E-4	1.15E-2	1.0699999999999999E-2
case values	2.0000000000000001E-4	1.2999999999999999E-3	1.6999999999999999E-3
case values	6.9999999999999999E-4	4.1000000000000003E-3	2.5000000000000001E-3
case values	8.0000000000000004E-4	1E-3	2.3999999999999998E-3
case values	5.0000000000000001E-4	1.6999999999999999E-3	2.3E-3
case values	1E-3	2.2000000000000001E-3	9.4000000000000004E-3
case values	6.9999999999999999E-4	7.7000000000000002E-3	2.7000000000000001E-3
case values	4.0000000000000002E-4	1.2999999999999999E-3
case values	5.0000000000000001E-4	1.38E-2
case values	4.0000000000000002E-4	1.3100000000000001E-2
case values	5.0000000000000001E-4	1E-3
case values	8.0000000000000004E-4	2.7000000000000001E-3
case values	1E-3	3.0000000000000001E-3
case values	5.0000000000000001E-4	5.5999999999999999E-3
case values	6.9999999999999999E-4	1.6000000000000001E-3
case values	5.9999999999999995E-4	2.8999999999999998E-3
case values	5.9999999999999995E-4	1.6999999999999999E-3
case values	6.9999999999999999E-4	3.5000000000000001E-3
case values	5.9999999999999995E-4	4.5999999999999999E-3
case values	5.9999999999999995E-4	6.0000000000000001E-3
case values	2.9999999999999997E-4	4.0000000000000001E-3
case values	4.0000000000000002E-4	1.6000000000000001E-3
case values	5.0000000000000001E-4	1.6999999999999999E-3
case values	1E-3	3.7000000000000002E-3
case values	6.9999999999999999E-4	1.2699999999999999E-2
case values	6.9999999999999999E-4	2.81E-2
case values	8.0000000000000004E-4	3.2000000000000002E-3
case values	1.1000000000000001E-3	1.1999999999999999E-3
case values	8.0000000000000004E-4	4.4499999999999998E-2
case values	2.0000000000000001E-4	8.0000000000000004E-4
case values	5.9999999999999995E-4	7.1000000000000004E-3
case values	5.9999999999999995E-4	1.23E-2
case values	1.1999999999999999E-3	2.3199999999999998E-2
case values		1.4E-3
case values		9.9000000000000008E-3
case values		1.4E-3
case values		4.8999999999999998E-3
case values		1.9E-3
case values		4.5999999999999999E-3
case values		3.3E-3
case values		1.4E-3
case values		1.38E-2
case values		7.0000000000000001E-3
case values		3.0999999999999999E-3
case values		4.2000000000000003E-2
case values		1.5E-3
case values		3.5000000000000001E-3
case values		2E-3
case values		1.1000000000000001E-3
case values		2.0999999999999999E-3
case values		1.2999999999999999E-3
case values		5.3E-3
case values		8.0000000000000002E-3
case values		2.12E-2
case values		7.1000000000000004E-3
Fig 3
Confirmatory Cohort Cases
ALDOB
no missing data
Subgroup:	HV (n=60)	DO (n=82)	NDO (n=34)
case values	8.9999999999999993E-3	0.44679999999999997	0.1245
case values	4.4999999999999997E-3	0.53149999999999997	0.72729999999999995
case values	7.9000000000000008E-3	0.16239999999999999	0.7611
case values	1.2200000000000001E-2	0.84350000000000003	1.6757
case values	8.6999999999999994E-3	0.36549999999999999	0.53039999999999998
case values	2.52E-2	0.77029999999999998	0.26200000000000001
case values	2.1999999999999999E-2	0.3493	0.39900000000000002
case values	2.1600000000000001E-2	0.33710000000000001	4.5100000000000001E-2
case values	1.23E-2	0.14360000000000001	1.6167
case values	2.06E-2	0.96419999999999995	0.70120000000000005
case values	1.29E-2	0.3957	0.1384
case values	1.17E-2	0.30080000000000001	9.9099999999999994E-2
case values	1.11E-2	0.13900000000000001	0.82169999999999999
case values	2.5399999999999999E-2	0.14000000000000001	8.2100000000000006E-2
case values	5.79E-2	0.1658	0.33629999999999999
case values	2.23E-2	5.4600000000000003E-2	2.2353000000000001
case values	3.8100000000000002E-2	0.2213	0.16439999999999999
case values	3.2199999999999999E-2	1.1026	0.81799999999999995
case values	8.3999999999999995E-3	0.18210000000000001	2.0914999999999999
case values	2.06E-2	0.34589999999999999	6.8500000000000005E-2
case values	1.7500000000000002E-2	0.70089999999999997	0.33860000000000001
case values	1.8200000000000001E-2	0.34	1.5399
case values	1.0200000000000001E-2	0.3589	0.3029
case values	3.8300000000000001E-2	8.6400000000000005E-2	7.0499999999999993E-2
case values	1.3100000000000001E-2	0.41660000000000003	6.1499999999999999E-2
case values	1.1900000000000001E-2	0.1033	0.29399999999999998
case values	4.41E-2	6.7900000000000002E-2	0.32519999999999999
case values	7.6E-3	0.52649999999999997	3.56E-2
case values	7.7000000000000002E-3	0.02	2.52E-2
case values	1.01E-2	6.1100000000000002E-2	0.3332
case values	2.0400000000000001E-2	9.8299999999999998E-2	6.6900000000000001E-2
case values	1.41E-2	2.2200000000000001E-2	0.76190000000000002
case values	2.4899999999999999E-2	2.5399999999999999E-2	8.1299999999999997E-2
case values	2.35E-2	0.6643	5.2600000000000001E-2
case values	1.01E-2	1.23E-2
case values	9.7999999999999997E-3	0.88070000000000004
case values	1.04E-2	1.2084999999999999
case values	8.8999999999999999E-3	1.67E-2
case values	8.8000000000000005E-3	0.17749999999999999
case values	2.1000000000000001E-2	8.7800000000000003E-2
case values	1.03E-2	0.18410000000000001
case values	4.07E-2	5.1799999999999999E-2
case values	2.2200000000000001E-2	0.28710000000000002
case values	2.12E-2	9.7000000000000003E-3
case values	2.3199999999999998E-2	0.27700000000000002
case values	2.9100000000000001E-2	6.8599999999999994E-2
case values	2.23E-2	0.1242
case values	1.0999999999999999E-2	9.6299999999999997E-2
case values	7.1999999999999998E-3	3.9800000000000002E-2
case values	1.6E-2	0.18490000000000001
case values	7.7999999999999996E-3	5.8900000000000001E-2
case values	1.7899999999999999E-2	0.55089999999999995
case values	1.41E-2	1.1431
case values	6.7999999999999996E-3	1.1594
case values	1.32E-2	0.17150000000000001
case values	1.9300000000000001E-2	4.0899999999999999E-2
case values	1.4999999999999999E-2	0.23180000000000001
case values	9.7000000000000003E-3	1.4200000000000001E-2
case values	8.6E-3	0.20399999999999999
case values	1.55E-2	0.38080000000000003
case values		0.38700000000000001
case values		0.1452
case values		0.50419999999999998
case values		1.4800000000000001E-2
case values		0.2737
case values		2.3699999999999999E-2
case values		0.12039999999999999
case values		0.1053
case values		8.0199999999999994E-2
case values		1.2108000000000001
case values		0.58069999999999999
case values		8.2400000000000001E-2
case values		0.29210000000000003
case values		2.1299999999999999E-2
case values		0.1429
case values		2.7300000000000001E-2
case values		4.82E-2
case values		5.1799999999999999E-2
case values		2.0400000000000001E-2
case values		0.14319999999999999
case values		0.25919999999999999
case values		0.59430000000000005
Fig 3
Confirmatory Cohort Cases
ASS1
no missing data
Subgroup:	HV (n=60)	DO (n=82)	NDO (n=34)
case values	1.6999999999999999E-3	7.6200000000000004E-2	1.09E-2
case values	1.2999999999999999E-3	6.1199999999999997E-2	9.5100000000000004E-2
case values	1.1999999999999999E-3	1.6799999999999999E-2	0.1328
case values	1.2999999999999999E-3	0.28839999999999999	0.10489999999999999
case values	8.9999999999999998E-4	3.2800000000000003E-2	0.13339999999999999
case values	1.9E-3	0.1192	2.58E-2
case values	1.8E-3	9.7699999999999995E-2	1.61E-2
case values	3.0000000000000001E-3	1.9900000000000001E-2	2.0999999999999999E-3
case values	1.4E-3	1.52E-2	3.7699999999999997E-2
case values	1.6999999999999999E-3	6.3E-2	3.8800000000000001E-2
case values	2E-3	2.1000000000000001E-2	5.4999999999999997E-3
case values	1.6999999999999999E-3	4.6199999999999998E-2	7.4999999999999997E-3
case values	1.1999999999999999E-3	1.3899999999999999E-2	3.0200000000000001E-2
case values	2.7000000000000001E-3	2.23E-2	3.8999999999999998E-3
case values	2.3E-3	1.04E-2	2.69E-2
case values	1.6000000000000001E-3	5.1000000000000004E-3	0.1167
case values	2.5000000000000001E-3	1.2999999999999999E-2	1.24E-2
case values	2.3E-3	0.1007	7.9299999999999995E-2
case values	2.3999999999999998E-3	1.3100000000000001E-2	0.30399999999999999
case values	2.5000000000000001E-3	4.7699999999999999E-2	2.5999999999999999E-3
case values	1.6000000000000001E-3	4.6600000000000003E-2	3.4099999999999998E-2
case values	1.1000000000000001E-3	4.82E-2	6.9599999999999995E-2
case values	1.1000000000000001E-3	5.33E-2	5.3900000000000003E-2
case values	1.6999999999999999E-3	8.3000000000000001E-3	3.3E-3
case values	1.6999999999999999E-3	4.4699999999999997E-2	7.4000000000000003E-3
case values	1E-3	7.6E-3	3.04E-2
case values	4.3E-3	4.7999999999999996E-3	6.8500000000000005E-2
case values	6.9999999999999999E-4	1.83E-2	4.4000000000000003E-3
case values	1E-3	3.8999999999999998E-3	1.6999999999999999E-3
case values	1.1000000000000001E-3	1.2200000000000001E-2	2.2800000000000001E-2
case values	1.6000000000000001E-3	4.1999999999999997E-3	8.9999999999999993E-3
case values	1.2999999999999999E-3	2.0999999999999999E-3	0.10920000000000001
case values	1.8E-3	3.0999999999999999E-3	4.1000000000000003E-3
case values	1.8E-3	6.2E-2	4.7000000000000002E-3
case values	1.1000000000000001E-3	1.8E-3
case values	8.0000000000000004E-4	4.07E-2
case values	1.2999999999999999E-3	0.1143
case values	1.1999999999999999E-3	2E-3
case values	1.2999999999999999E-3	1.5299999999999999E-2
case values	1.4E-3	6.4000000000000003E-3
case values	1.2999999999999999E-3	8.5000000000000006E-3
case values	1.4E-3	2.5999999999999999E-3
case values	1.4E-3	5.4000000000000003E-3
case values	1.4E-3	2.8999999999999998E-3
case values	1.6999999999999999E-3	5.7000000000000002E-3
case values	2.5000000000000001E-3	1.03E-2
case values	2E-3	4.5999999999999999E-3
case values	1.5E-3	4.4999999999999997E-3
case values	1.1999999999999999E-3	2.0999999999999999E-3
case values	1.1999999999999999E-3	7.3000000000000001E-3
case values	8.9999999999999998E-4	5.3E-3
case values	2.5999999999999999E-3	3.5900000000000001E-2
case values	1.1999999999999999E-3	6.4199999999999993E-2
case values	8.0000000000000004E-4	9.5699999999999993E-2
case values	1.4E-3	9.7000000000000003E-3
case values	1.6000000000000001E-3	2.2000000000000001E-3
case values	1.1999999999999999E-3	7.8399999999999997E-2
case values	1E-3	2E-3
case values	1.6999999999999999E-3	2.5000000000000001E-2
case values	1.1000000000000001E-3	3.2800000000000003E-2
case values		4.9799999999999997E-2
case values		6.1999999999999998E-3
case values		3.1600000000000003E-2
case values		5.0000000000000001E-3
case values		9.4000000000000004E-3
case values		3.5000000000000001E-3
case values		1.04E-2
case values		1.12E-2
case values		4.1999999999999997E-3
case values		2.58E-2
case values		2.3699999999999999E-2
case values		7.1999999999999998E-3
case values		1.54E-2
case values		4.4000000000000003E-3
case values		3.8999999999999998E-3
case values		6.7999999999999996E-3
case values		2.5999999999999999E-3
case values		4.4999999999999997E-3
case values		6.0000000000000001E-3
case values		1.84E-2
case values		1.8499999999999999E-2
case values		7.5700000000000003E-2
Fig 3
Confirmatory Cohort Cases
CPS1
Subgroup:	HV (n=60)	DO (n=82)	NDO (n=34)
case values	4.0000000000000002E-4	1.0699999999999999E-2	5.04E-2
case values	2.0000000000000001E-4	1.5E-3	4.5699999999999998E-2
case values	2.9999999999999997E-4	2.8799999999999999E-2	1.6400000000000001E-2
case values	4.0000000000000002E-4	6.1999999999999998E-3	3.0599999999999999E-2
case values	2.9999999999999997E-4	2.6100000000000002E-2	1.06E-2
case values	5.9999999999999995E-4	2.9600000000000001E-2	2.3999999999999998E-3
case values	5.0000000000000001E-4	2.8E-3	8.0000000000000004E-4
case values	4.0000000000000002E-4	1.9E-3	5.8999999999999999E-3
case values	6.9999999999999999E-4	1.2E-2	1.89E-2
case values	5.0000000000000001E-4	2.7000000000000001E-3	2.5000000000000001E-3
case values	4.0000000000000002E-4	2.8299999999999999E-2	1.5E-3
case values	6.9999999999999999E-4	2.9000000000000001E-2	4.0000000000000001E-3
case values	4.0000000000000002E-4	1.1000000000000001E-3	5.4000000000000003E-3
case values	1.1000000000000001E-3	1.4E-3	1.8200000000000001E-2
case values	5.0000000000000001E-4	5.3E-3	8.3500000000000005E-2
case values	2.9999999999999997E-4	5.1000000000000004E-3	3.2000000000000002E-3
case values	5.0000000000000001E-4	2.1299999999999999E-2	1.5599999999999999E-2
case values	4.0000000000000002E-4	8.6999999999999994E-3	0.10829999999999999
case values	4.0000000000000002E-4	6.3E-3	1.4E-3
case values	5.0000000000000001E-4	7.4099999999999999E-2	9.4000000000000004E-3
case values	0	1.35E-2	2.2599999999999999E-2
case values	4.0000000000000002E-4	5.0299999999999997E-2	1.0200000000000001E-2
case values	1E-4	2.8E-3	2.5999999999999999E-3
case values	6.9999999999999999E-4	7.4000000000000003E-3	3.0000000000000001E-3
case values	2.9999999999999997E-4	4.7000000000000002E-3	6.1999999999999998E-3
case values	0	4.7999999999999996E-3	1.5800000000000002E-2
case values	6.9999999999999999E-4	1.1599999999999999E-2	1E-3
case values	0	5.0000000000000001E-4	4.5999999999999999E-3
case values	1E-4	8.9999999999999998E-4	1.1599999999999999E-2
case values	5.9999999999999995E-4	5.0000000000000001E-4	2.5999999999999999E-3
case values	5.9999999999999995E-4	6.9999999999999999E-4	3.3799999999999997E-2
case values	0	1.1000000000000001E-3	2.7000000000000001E-3
case values	2.9999999999999997E-4	4.4000000000000003E-3	5.4999999999999997E-3
case values	6.9999999999999999E-4	4.0000000000000002E-4	2.0999999999999999E-3
case values	2.9999999999999997E-4	7.9000000000000008E-3
case values	2.0000000000000001E-4	1.24E-2
case values	2.0000000000000001E-4	5.9999999999999995E-4
case values	2.0000000000000001E-4	3.3E-3
case values	4.0000000000000002E-4	8.2000000000000007E-3
case values	1E-4	4.3E-3
case values	4.0000000000000002E-4	5.0000000000000001E-4
case values	2.0000000000000001E-4	2.2000000000000001E-3
case values	5.0000000000000001E-4	1.4E-3
case values	2.0000000000000001E-4	3.0999999999999999E-3
case values	2.0000000000000001E-4	1.2800000000000001E-2
case values	4.0000000000000002E-4	3.5999999999999999E-3
case values	8.0000000000000004E-4	8.8000000000000005E-3
case values	2.9999999999999997E-4	4.0000000000000002E-4
case values	2.0000000000000001E-4	8.2000000000000007E-3
case values	4.0000000000000002E-4	2.8999999999999998E-3
case values	2.0000000000000001E-4	7.6499999999999999E-2
case values	8.0000000000000004E-4	2.5600000000000001E-2
case values	2.9999999999999997E-4	0.02
case values	2.9999999999999997E-4	1.6000000000000001E-3
case values	4.0000000000000002E-4	8.9999999999999998E-4
case values	4.0000000000000002E-4	5.1900000000000002E-2
case values	1E-4	2.9999999999999997E-4
case values	2.0000000000000001E-4	1.6500000000000001E-2
case values	2.9999999999999997E-4	4.7999999999999996E-3
case values	2.9999999999999997E-4	1.9400000000000001E-2
case values		1.1999999999999999E-3
case values		2.6800000000000001E-2
case values		6.9999999999999999E-4
case values		1.6999999999999999E-3
case values		8.0000000000000004E-4
case values		2E-3
case values		1.6999999999999999E-3
case values		3.2000000000000002E-3
case values		1.54E-2
case values		2.6700000000000002E-2
case values		1.1000000000000001E-3
case values		2.8E-3
case values		6.9999999999999999E-4
case values		8.3999999999999995E-3
case values		4.0000000000000002E-4
case values		1.4E-3
case values		5.0000000000000001E-4
case values		6.9999999999999999E-4
case values		1.1999999999999999E-3
case values		7.1000000000000004E-3
case values		4.9099999999999998E-2
case values		2.1899999999999999E-2
Fig 3
Confirmatory Cohort Cases
DMGDH
no missing data
Subgroup:	HV (n=60)	DO (n=82)	NDO (n=34)
case values	5.0000000000000001E-4	1.1999999999999999E-3	5.0000000000000001E-4
case values	5.0000000000000001E-4	5.0000000000000001E-4	5.3E-3
case values	5.9999999999999995E-4	1.1000000000000001E-3	5.0000000000000001E-4
case values	5.9999999999999995E-4	5.0000000000000001E-3	3.0000000000000001E-3
case values	4.0000000000000002E-4	8.9999999999999998E-4	3.3E-3
case values	5.0000000000000001E-4	2.8E-3	1.5E-3
case values	4.0000000000000002E-4	3.5999999999999999E-3	8.9999999999999998E-4
case values	5.9999999999999995E-4	6.9999999999999999E-4	6.9999999999999999E-4
case values	4.0000000000000002E-4	5.9999999999999995E-4	5.0000000000000001E-4
case values	5.0000000000000001E-4	1.4E-3	6.1999999999999998E-3
case values	5.0000000000000001E-4	8.9999999999999998E-4	1.4E-3
case values	5.0000000000000001E-4	1.6000000000000001E-3	6.9999999999999999E-4
case values	5.0000000000000001E-4	2.0999999999999999E-3	1.4E-3
case values	5.9999999999999995E-4	8.9999999999999998E-4	1E-3
case values	6.9999999999999999E-4	6.9999999999999999E-4	5.9999999999999995E-4
case values	5.0000000000000001E-4	1.1999999999999999E-3	1.7600000000000001E-2
case values	5.0000000000000001E-4	1.6000000000000001E-3	1.1999999999999999E-3
case values	8.0000000000000004E-4	2.0999999999999999E-3	1.8E-3
case values	5.0000000000000001E-4	1.9E-3	5.3E-3
case values	5.0000000000000001E-4	1.9E-3	2.0000000000000001E-4
case values	2.9999999999999997E-4	8.0999999999999996E-3	4.0000000000000002E-4
case values	6.9999999999999999E-4	1E-3	2E-3
case values	4.0000000000000002E-4	2.3999999999999998E-3	5.0000000000000001E-4
case values	8.0000000000000004E-4	8.9999999999999998E-4	6.9999999999999999E-4
case values	2.9999999999999997E-4	1.5E-3	6.9999999999999999E-4
case values	2.9999999999999997E-4	1.2999999999999999E-3	8.9999999999999998E-4
case values	5.0000000000000001E-4	8.9999999999999998E-4	1.2999999999999999E-3
case values	2.9999999999999997E-4	1.6000000000000001E-3	4.0000000000000002E-4
case values	1E-4	6.9999999999999999E-4	2.0000000000000001E-4
case values	5.0000000000000001E-4	6.9999999999999999E-4	2.0999999999999999E-3
case values	5.9999999999999995E-4	5.9999999999999995E-4	1E-3
case values	1E-4	6.9999999999999999E-4	1.6999999999999999E-3
case values	5.0000000000000001E-4	6.9999999999999999E-4	8.0000000000000004E-4
case values	4.0000000000000002E-4	1E-3	2E-3
case values	5.9999999999999995E-4	5.9999999999999995E-4
case values	5.0000000000000001E-4	2.0999999999999999E-3
case values	4.0000000000000002E-4	1.6000000000000001E-3
case values	5.9999999999999995E-4	5.9999999999999995E-4
case values	4.0000000000000002E-4	1.1000000000000001E-3
case values	5.9999999999999995E-4	1.1999999999999999E-3
case values	5.0000000000000001E-4	4.0000000000000002E-4
case values	5.0000000000000001E-4	1.6000000000000001E-3
case values	5.9999999999999995E-4	1.6999999999999999E-3
case values	4.0000000000000002E-4	6.9999999999999999E-4
case values	4.0000000000000002E-4	5.9999999999999995E-4
case values	5.0000000000000001E-4	1.1999999999999999E-3
case values	5.9999999999999995E-4	1E-3
case values	4.0000000000000002E-4	1.2999999999999999E-3
case values	5.0000000000000001E-4	4.0000000000000002E-4
case values	5.0000000000000001E-4	1.2999999999999999E-3
case values	4.0000000000000002E-4	8.0000000000000004E-4
case values	4.0000000000000002E-4	1.4200000000000001E-2
case values	5.9999999999999995E-4	2.9999999999999997E-4
case values	5.0000000000000001E-4	2.3E-3
case values	5.0000000000000001E-4	5.0000000000000001E-4
case values	4.0000000000000002E-4	6.9999999999999999E-4
case values	5.0000000000000001E-4	4.4999999999999997E-3
case values	5.0000000000000001E-4	8.0000000000000004E-4
case values	4.0000000000000002E-4	6.9999999999999999E-4
case values	5.0000000000000001E-4	1.2999999999999999E-3
case values	5.9999999999999995E-4	1.9E-3
case values		8.0000000000000004E-4
case values		3.0000000000000001E-3
case values		5.0000000000000001E-4
case values		4.0000000000000002E-4
case values		4.0000000000000002E-4
case values		8.0000000000000004E-4
case values		6.9999999999999999E-4
case values		1.1999999999999999E-3
case values		1.8E-3
case values		2.9999999999999997E-4
case values		5.0000000000000001E-4
case values		1E-3
case values		2.0000000000000001E-4
case values		2.8999999999999998E-3
case values		2.9999999999999997E-4
case values		8.9999999999999998E-4
case values		5.0000000000000001E-4
case values		2.9999999999999997E-4
case values		6.9999999999999999E-4
case values		1.4E-3
case values		8.0000000000000004E-4
Fig 3
Confirmatory Cohort Cases
FAH
no missing data
Subgroup:	HV (n=60)	DO (n=82)	NDO (n=34)
case values	1.0999999999999999E-2	0.12839999999999999	5.9299999999999999E-2
case values	5.1000000000000004E-3	0.2089	0.2351
case values	1.32E-2	0.47410000000000002	0.65839999999999999
case values	1.8800000000000001E-2	0.5696	0.77490000000000003
case values	9.1999999999999998E-3	0.20200000000000001	0.58350000000000002
case values	6.8999999999999999E-3	0.9294	0.15920000000000001
case values	1.6899999999999998E-2	0.25240000000000001	0.1245
case values	1.6199999999999999E-2	8.4699999999999998E-2	2.5499999999999998E-2
case values	1.89E-2	0.34129999999999999	0.3427
case values	1.6500000000000001E-2	0.21940000000000001	0.2281
case values	5.0000000000000001E-3	0.255	5.67E-2
case values	1.0500000000000001E-2	0.53559999999999997	0.1449
case values	1.9900000000000001E-2	9.1499999999999998E-2	0.46200000000000002
case values	1.8200000000000001E-2	0.19139999999999999	6.0600000000000001E-2
case values	3.61E-2	0.21340000000000001	0.25059999999999999
case values	1.35E-2	7.5600000000000001E-2	0.62660000000000005
case values	2.5399999999999999E-2	7.8299999999999995E-2	0.1216
case values	2.3800000000000002E-2	0.70450000000000002	0.43459999999999999
case values	1.03E-2	0.19950000000000001	0.68430000000000002
case values	9.7999999999999997E-3	0.4274	2.0199999999999999E-2
case values	1.5299999999999999E-2	0.23730000000000001	0.21929999999999999
case values	1.43E-2	0.91149999999999998	0.70179999999999998
case values	1.0800000000000001E-2	0.42349999999999999	0.14979999999999999
case values	1.6500000000000001E-2	9.2899999999999996E-2	6.1699999999999998E-2
case values	1.7600000000000001E-2	0.4224	6.0499999999999998E-2
case values	1.15E-2	7.4700000000000003E-2	0.37559999999999999
case values	1.7899999999999999E-2	3.0099999999999998E-2	0.16109999999999999
case values	1.18E-2	0.25800000000000001	7.0599999999999996E-2
case values	8.2000000000000007E-3	7.0499999999999993E-2	2.0199999999999999E-2
case values	9.5999999999999992E-3	6.08E-2	0.23530000000000001
case values	1.4800000000000001E-2	0.18720000000000001	8.4900000000000003E-2
case values	1.52E-2	2.2100000000000002E-2	0.2218
case values	1.9E-2	7.8100000000000003E-2	4.6100000000000002E-2
case values	1.2500000000000001E-2	0.2213	2.5899999999999999E-2
case values	1.0200000000000001E-2	2.4E-2
case values	9.1999999999999998E-3	0.36559999999999998
case values	9.2999999999999992E-3	0.37059999999999998
case values	1.0800000000000001E-2	3.15E-2
case values	1.2E-2	2.3999999999999998E-3
case values	1.4500000000000001E-2	0.1089
case values	1.06E-2	0.20499999999999999
case values	1.61E-2	0.12809999999999999
case values	1.3100000000000001E-2	0.20699999999999999
case values	1.5699999999999999E-2	6.6400000000000001E-2
case values	1.66E-2	8.5000000000000006E-2
case values	1.5599999999999999E-2	5.67E-2
case values	1.3100000000000001E-2	0.19689999999999999
case values	1.43E-2	6.13E-2
case values	5.5999999999999999E-3	2.6800000000000001E-2
case values	1.2E-2	9.4700000000000006E-2
case values	1.01E-2	4.6800000000000001E-2
case values	2.12E-2	0.20080000000000001
case values	7.7999999999999996E-3	0.65339999999999998
case values	7.7000000000000002E-3	0.42699999999999999
case values	9.2999999999999992E-3	7.8399999999999997E-2
case values	1.17E-2	3.39E-2
case values	1.5100000000000001E-2	0.76090000000000002
case values	8.8000000000000005E-3	1.7899999999999999E-2
case values	8.6E-3	0.17399999999999999
case values	9.7999999999999997E-3	7.8100000000000003E-2
case values		0.38319999999999999
case values		0.161
case values		0.24829999999999999
case values		2.3599999999999999E-2
case values		0.1464
case values		1.7399999999999999E-2
case values		6.0699999999999997E-2
case values		4.1399999999999999E-2
case values		6.2E-2
case values		0.29709999999999998
case values		0.1037
case values		8.48E-2
case values		0.17030000000000001
case values		2.23E-2
case values		4.6699999999999998E-2
case values		1.8499999999999999E-2
case values		1.89E-2
case values		3.44E-2
case values		2.2100000000000002E-2
case values		7.3499999999999996E-2
case values		0.16420000000000001
case values		0.16800000000000001
Fig 3
Confirmatory Cohort Cases
GSTA1
no missing data
Subgroup:	HV (n=60)	DO (n=82)	NDO (n=34)
case values	1.4E-3	1.9900000000000001E-2	1.8E-3
case values	1.1999999999999999E-3	1.95E-2	1.49E-2
case values	8.0000000000000004E-4	3.0000000000000001E-3	5.5999999999999999E-3
case values	1E-3	1.06E-2	9.1000000000000004E-3
case values	1.1000000000000001E-3	3.8E-3	5.7000000000000002E-3
case values	2E-3	1.55E-2	3.5000000000000001E-3
case values	1.5E-3	7.1999999999999998E-3	1.2999999999999999E-3
case values	1.1999999999999999E-3	1.14E-2	8.0000000000000004E-4
case values	8.0000000000000004E-4	7.1999999999999998E-3	3.7000000000000002E-3
case values	1.6000000000000001E-3	2.8199999999999999E-2	2.7699999999999999E-2
case values	1.6999999999999999E-3	9.7000000000000003E-3	3.0999999999999999E-3
case values	1.2999999999999999E-3	1.23E-2	1.4E-3
case values	1E-3	3.8E-3	4.4000000000000003E-3
case values	2.0999999999999999E-3	3.3E-3	2.3999999999999998E-3
case values	1.6999999999999999E-3	1.1999999999999999E-3	9.4999999999999998E-3
case values	8.0000000000000004E-4	9.7999999999999997E-3	8.0999999999999996E-3
case values	2.3999999999999998E-3	5.7000000000000002E-3	4.1999999999999997E-3
case values	8.9999999999999998E-4	1.5100000000000001E-2	9.7000000000000003E-3
case values	8.9999999999999998E-4	3.8E-3	5.28E-2
case values	1.4E-3	6.3E-3	1.1999999999999999E-3
case values	2.8E-3	2.1600000000000001E-2	4.1000000000000003E-3
case values	8.9999999999999998E-4	3.5000000000000001E-3	6.0000000000000001E-3
case values	6.9999999999999999E-4	5.4000000000000003E-3	6.6E-3
case values	1.1999999999999999E-3	3.5999999999999999E-3	1.5E-3
case values	8.0000000000000004E-4	5.4999999999999997E-3	2.7000000000000001E-3
case values	8.0000000000000004E-4	3.7000000000000002E-3	8.3999999999999995E-3
case values	1.1999999999999999E-3	2.3E-3	1.43E-2
case values	1.6000000000000001E-3	1.4E-3	1.9E-3
case values	8.9999999999999998E-4	1.2999999999999999E-3	2.3999999999999998E-3
case values	8.0000000000000004E-4	3.3999999999999998E-3	5.4000000000000003E-3
case values	1.1999999999999999E-3	2E-3	2.0999999999999999E-3
case values	1.4E-3	1.4E-3	7.4000000000000003E-3
case values	1.6000000000000001E-3	1.8E-3	1.9E-3
case values	1.2999999999999999E-3	5.0000000000000001E-3	2.3E-3
case values	5.9999999999999995E-4	8.9999999999999998E-4
case values	2.5000000000000001E-3	9.4000000000000004E-3
case values	1E-3	1.8700000000000001E-2
case values	5.9999999999999995E-4	2.3E-3
case values	8.0000000000000002E-3	1.9E-3
case values	1.4E-3	1.6999999999999999E-3
case values	6.9999999999999999E-4	7.6E-3
case values	1E-3	1.1000000000000001E-3
case values	1.6999999999999999E-3	4.8999999999999998E-3
case values	2E-3	1.6000000000000001E-3
case values	1.6000000000000001E-3	4.3E-3
case values	2E-3	4.7999999999999996E-3
case values	3.8999999999999998E-3	3.0999999999999999E-3
case values	2E-3	1.9E-3
case values	5.9999999999999995E-4	2.8E-3
case values	1E-3	1.9E-3
case values	8.9999999999999998E-4	2.3999999999999998E-3
case values	1.8E-3	1.1599999999999999E-2
case values	3.5999999999999999E-3	1.38E-2
case values	2.9999999999999997E-4	1.1299999999999999E-2
case values	6.9999999999999999E-4	2.7000000000000001E-3
case values	8.9999999999999998E-4	8.9999999999999998E-4
case values	8.0000000000000004E-4	4.0899999999999999E-2
case values	1.4E-3	1.8E-3
case values	1.1000000000000001E-3	2.7000000000000001E-3
case values	1.2999999999999999E-3	1.23E-2
case values		1.03E-2
case values		1.1999999999999999E-3
case values		1.72E-2
case values		5.9999999999999995E-4
case values		1.06E-2
case values		1.1000000000000001E-3
case values		7.4999999999999997E-3
case values		8.8000000000000005E-3
case values		2.7000000000000001E-3
case values		1.5599999999999999E-2
case values		2.63E-2
case values		2.8999999999999998E-3
case values		5.7000000000000002E-3
case values		1.1999999999999999E-3
case values		2.5999999999999999E-3
case values		1.9E-3
case values		1.4E-3
case values		1.6999999999999999E-3
case values		8.9999999999999998E-4
case values		8.6E-3
case values		7.7000000000000002E-3
case values		1.6E-2
Fig 3
Confirmatory Cohort Cases
HPD
DATA NOT PLOTTED WHERE VALUES ARE NOT DETECTED (ND)
Subgroup:	HV (n=60)	DO (n=82)	NDO (n=34)
case values	5.7000000000000002E-3	1.66E-2	8.5000000000000006E-3
case values	2.3999999999999998E-3	2.2800000000000001E-2	4.8300000000000003E-2
case values	2.7000000000000001E-3	7.7000000000000002E-3	4.3900000000000002E-2
case values	2.5000000000000001E-3	6.1600000000000002E-2	3.6900000000000002E-2
case values	2.7000000000000001E-3	1.8599999999999998E-2	5.7099999999999998E-2
case values	2.7000000000000001E-3	9.0700000000000003E-2	2.35E-2
case values	1.9E-3	4.7800000000000002E-2	4.1000000000000003E-3
case values	6.9999999999999999E-4	1.7600000000000001E-2	3.8E-3
case values	1E-4	1.04E-2	6.4999999999999997E-3
case values	3.7000000000000002E-3	2.4299999999999999E-2	2.64E-2
case values	2.5000000000000001E-3	1.03E-2	7.7000000000000002E-3
case values	4.0000000000000001E-3	2.9499999999999998E-2	4.1999999999999997E-3
case values	8.9999999999999998E-4	1.4800000000000001E-2	1.6E-2
case values	3.2000000000000002E-3	1.24E-2	3.3999999999999998E-3
case values	2E-3	4.1999999999999997E-3	9.7999999999999997E-3
case values	2.3E-3	9.5999999999999992E-3	4.5999999999999999E-2
case values	3.5999999999999999E-3	6.3E-3	1.0200000000000001E-2
case values	1.6999999999999999E-3	2.9499999999999998E-2	3.6200000000000003E-2
case values	2E-3	1.52E-2	0.14230000000000001
case values	1.4E-3	2.07E-2	1.1999999999999999E-3
case values	2.0000000000000001E-4	1.9099999999999999E-2	9.9000000000000008E-3
case values	ND	3.2500000000000001E-2	1.78E-2
case values	ND	3.0499999999999999E-2	1.04E-2
case values	5.0000000000000001E-4	8.5000000000000006E-3	1.5E-3
case values	1E-4	1.7299999999999999E-2	8.0000000000000004E-4
case values	2.9999999999999997E-4	9.4999999999999998E-3	1.2200000000000001E-2
case values	5.9999999999999995E-4	8.6E-3	1.7000000000000001E-2
case values	ND	1.0699999999999999E-2	1.1999999999999999E-3
case values	1E-4	3.0999999999999999E-3	5.9999999999999995E-4
case values	2.9999999999999997E-4	6.1000000000000004E-3	7.4999999999999997E-3
case values	6.9999999999999999E-4	4.7999999999999996E-3	1.4E-3
case values	1E-4	5.4999999999999997E-3	1.4200000000000001E-2
case values	5.9999999999999995E-4	9.2999999999999992E-3	2.0999999999999999E-3
case values	ND	1.9E-2	2.2000000000000001E-3
case values	ND	3.2000000000000002E-3
case values	1E-4	3.1399999999999997E-2
case values	2.0000000000000001E-4	2.64E-2
case values	4.0000000000000002E-4	4.3E-3
case values	1E-4	1.01E-2
case values	1E-4	7.7000000000000002E-3
case values	1E-4	6.1999999999999998E-3
case values	2.0000000000000001E-4	8.9999999999999993E-3
case values	1E-4	6.0000000000000001E-3
case values	1E-4	4.4999999999999997E-3
case values	2.9999999999999997E-4	2.3999999999999998E-3
case values	4.0000000000000002E-4	2.2000000000000001E-3
case values	ND	2.8E-3
case values	1E-4	2.7000000000000001E-3
case values	8.0000000000000004E-4	8.9999999999999998E-4
case values	ND	2.3999999999999998E-3
case values	1E-4	3.0999999999999999E-3
case values	5.9999999999999995E-4	2.1999999999999999E-2
case values	4.0000000000000002E-4	3.1099999999999999E-2
case values	1E-4	6.6600000000000006E-2
case values	1E-4	4.8999999999999998E-3
case values	2.9999999999999997E-4	2.0999999999999999E-3
case values	1E-4	4.3799999999999999E-2
case values	2.9999999999999997E-4	2.0000000000000001E-4
case values	5.0000000000000001E-4	9.5999999999999992E-3
case values	2.9999999999999997E-4	2.0299999999999999E-2
case values		3.8199999999999998E-2
case values		1.6000000000000001E-3
case values		1.01E-2
case values		1.1000000000000001E-3
case values		4.8999999999999998E-3
case values		1E-3
case values		3.2000000000000002E-3
case values		3.0000000000000001E-3
case values		2.3999999999999998E-3
case values		1.0699999999999999E-2
case values		8.6E-3
case values		3.3E-3
case values		5.4999999999999997E-3
case values		5.9999999999999995E-4
case values		1.8E-3
case values		2E-3
case values		5.9999999999999995E-4
case values		1.9E-3
case values		1.1000000000000001E-3
case values		9.1000000000000004E-3
case values		9.7000000000000003E-3
case values		1.32E-2
Fig 3
Confirmatory Cohort Cases
LECT2
no missing data
Subgroup:	HV (n=60)	DO (n=82)	NDO (n=34)
case values	3.5999999999999999E-3	0.01	6.1999999999999998E-3
case values	3.3999999999999998E-3	1.06E-2	8.0999999999999996E-3
case values	9.1000000000000004E-3	2.12E-2	4.4999999999999997E-3
case values	5.5999999999999999E-3	5.4000000000000003E-3	1.5100000000000001E-2
case values	7.1999999999999998E-3	9.5999999999999992E-3	1.8E-3
case values	9.4000000000000004E-3	6.0000000000000001E-3	3.8E-3
case values	8.0999999999999996E-3	3.5999999999999999E-3	1.44E-2
case values	1.38E-2	1.34E-2	7.6E-3
case values	7.0000000000000001E-3	8.8000000000000005E-3	1.52E-2
case values	8.3000000000000001E-3	6.3E-3	1.8599999999999998E-2
case values	8.6E-3	9.7999999999999997E-3	8.2000000000000007E-3
case values	8.3999999999999995E-3	1.4E-2	2.1100000000000001E-2
case values	1.01E-2	8.3999999999999995E-3	9.7999999999999997E-3
case values	1.01E-2	4.4999999999999997E-3	2.3800000000000002E-2
case values	1.54E-2	2.6800000000000001E-2	7.9000000000000008E-3
case values	1.7399999999999999E-2	9.1999999999999998E-3	8.8999999999999999E-3
case values	1.7000000000000001E-2	6.4999999999999997E-3	1.9E-3
case values	8.3000000000000001E-3	6.4000000000000003E-3	5.3E-3
case values	1.04E-2	9.5999999999999992E-3	8.0999999999999996E-3
case values	1.37E-2	1.26E-2	1.35E-2
case values	5.7000000000000002E-3	1.37E-2	4.5999999999999999E-3
case values	7.4999999999999997E-3	1.4500000000000001E-2	3.0000000000000001E-3
case values	9.5999999999999992E-3	1.0999999999999999E-2	1.6000000000000001E-3
case values	1.15E-2	1.1900000000000001E-2	3.0000000000000001E-3
case values	1.0999999999999999E-2	6.6E-3	5.4999999999999997E-3
case values	8.0000000000000002E-3	1.4999999999999999E-2	8.3999999999999995E-3
case values	5.3E-3	1.6799999999999999E-2	1.8599999999999998E-2
case values	1.4E-2	4.3E-3	1.52E-2
case values	8.2000000000000007E-3	1.41E-2	2.4400000000000002E-2
case values	1.6E-2	1.6799999999999999E-2	1.37E-2
case values	2.35E-2	2.6499999999999999E-2	6.8999999999999999E-3
case values	1.0200000000000001E-2	1.3899999999999999E-2	5.1999999999999998E-3
case values	1.18E-2	3.0000000000000001E-3	1.4E-3
case values	1.21E-2	1.0800000000000001E-2	3.8E-3
case values	1.15E-2	3.0000000000000001E-3
case values	4.7999999999999996E-3	7.1000000000000004E-3
case values	1.0200000000000001E-2	2.53E-2
case values	7.1000000000000004E-3	8.3000000000000001E-3
case values	9.2999999999999992E-3	2.0500000000000001E-2
case values	7.1000000000000004E-3	1.8100000000000002E-2
case values	9.1999999999999998E-3	9.4999999999999998E-3
case values	6.7000000000000002E-3	1.01E-2
case values	8.0000000000000002E-3	1.37E-2
case values	8.3000000000000001E-3	1.4800000000000001E-2
case values	7.3000000000000001E-3	1.8599999999999998E-2
case values	1.03E-2	6.4999999999999997E-3
case values	9.5999999999999992E-3	1.5699999999999999E-2
case values	5.8999999999999999E-3	2.3599999999999999E-2
case values	9.4999999999999998E-3	2.1000000000000001E-2
case values	6.8999999999999999E-3	1.8499999999999999E-2
case values	9.5999999999999992E-3	1.04E-2
case values	5.1999999999999998E-3	2.7900000000000001E-2
case values	3.5000000000000001E-3	2.3199999999999998E-2
case values	4.7000000000000002E-3	7.4999999999999997E-3
case values	4.7999999999999996E-3	5.1999999999999998E-3
case values	7.6E-3	1.34E-2
case values	6.7999999999999996E-3	1.66E-2
case values	3.5000000000000001E-3	8.0999999999999996E-3
case values	4.5999999999999999E-3	2.46E-2
case values	1.6E-2	1.72E-2
case values		1.1299999999999999E-2
case values		1.55E-2
case values		6.7999999999999996E-3
case values		8.9999999999999993E-3
case values		1.4200000000000001E-2
case values		1.2E-2
case values		5.1000000000000004E-3
case values		5.4999999999999997E-3
case values		5.0000000000000001E-3
case values		5.0000000000000001E-3
case values		8.5000000000000006E-3
case values		1.2800000000000001E-2
case values		7.7000000000000002E-3
case values		3.0999999999999999E-3
case values		9.5999999999999992E-3
case values		1.1299999999999999E-2
case values		9.4999999999999998E-3
case values		4.8999999999999998E-3
case values		6.4999999999999997E-3
case values		5.7000000000000002E-3
case values		1.84E-2
case values		2.3999999999999998E-3
Fig 3
Confirmatory Cohort Cases
OTC
DATA NOT PLOTTED WHERE VALUES ARE NOT DETECTED (ND)
Subgroup:	HV (n=60)	DO (n=82)	NDO (n=34)
case values	ND	1.2999999999999999E-3	2.9999999999999997E-4
case values	1E-4	2.8E-3	4.7000000000000002E-3
case values	ND	4.0000000000000002E-4	3.2000000000000002E-3
case values	1E-4	5.4999999999999997E-3	2.0999999999999999E-3
case values	ND	1.5E-3	4.1999999999999997E-3
case values	1E-4	3.8999999999999998E-3	1.6000000000000001E-3
case values	ND	4.7999999999999996E-3	2.9999999999999997E-4
case values	1E-4	1E-3	2.0000000000000001E-4
case values	ND	2.9999999999999997E-4	5.9999999999999995E-4
case values	ND	1.5E-3	3.5000000000000001E-3
case values	1E-4	8.9999999999999998E-4	8.0000000000000004E-4
case values	ND	3.0000000000000001E-3	2.0000000000000001E-4
case values	ND	1E-3	1.2999999999999999E-3
case values	1E-4	2.0000000000000001E-4	1.6000000000000001E-3
case values	1E-4	1E-4	4.4000000000000003E-3
case values	ND	1.2999999999999999E-3	6.1000000000000004E-3
case values	2.0000000000000001E-4	1.1999999999999999E-3	6.9999999999999999E-4
case values	2.0000000000000001E-4	2.3999999999999998E-3	2E-3
case values	ND	1E-3	1.7399999999999999E-2
case values	1E-4	1.9E-3	6.9999999999999999E-4
case values	2.0000000000000001E-4	7.6E-3	1.6999999999999999E-3
case values	1E-4	1.6000000000000001E-3	2.7000000000000001E-3
case values	ND	4.3E-3	1.9E-3
case values	1E-4	8.9999999999999998E-4	5.9999999999999995E-4
case values	2.9999999999999997E-4	8.9999999999999998E-4	5.9999999999999995E-4
case values	ND	1.1000000000000001E-3	1.8E-3
case values	2.9999999999999997E-4	1E-3	3.2000000000000002E-3
case values	1E-4	5.9999999999999995E-4	2.0000000000000001E-4
case values	1E-4	2.0000000000000001E-4	5.0000000000000001E-4
case values	1E-4	1E-4	1.9E-3
case values	1E-4	1E-4	8.9999999999999998E-4
case values	2.0000000000000001E-4	1E-4	3.5999999999999999E-3
case values	2.0000000000000001E-4	2.0000000000000001E-4	6.9999999999999999E-4
case values	2.0000000000000001E-4	1E-3	1.9E-3
case values	1E-4	1E-4
case values	1E-4	1.6000000000000001E-3
case values	ND	1.6000000000000001E-3
case values	1E-4	1E-4
case values	1E-4	8.9999999999999998E-4
case values	2.0000000000000001E-4	1.2999999999999999E-3
case values	ND	2.9999999999999997E-4
case values	1E-4	5.0000000000000001E-4
case values	2.0000000000000001E-4	1E-3
case values	1E-4	2.0000000000000001E-4
case values	1E-4	8.0000000000000004E-4
case values	1E-4	2.0999999999999999E-3
case values	2.0000000000000001E-4	2.0000000000000001E-4
case values	1E-4	2.8E-3
case values	1E-4	2.9999999999999997E-4
case values	ND	1E-3
case values	1E-4	1.9E-3
case values	1E-4	6.1000000000000004E-3
case values	1E-4	5.5999999999999999E-3
case values	1E-4	3.7000000000000002E-3
case values	1E-4	8.0000000000000004E-4
case values	2.0000000000000001E-4	1E-4
case values	1E-4	1.24E-2
case values	2.9999999999999997E-4	ND
case values	1E-4	1.6999999999999999E-3
case values	1E-4	1.4E-3
case values		2.8999999999999998E-3
case values		5.0000000000000001E-4
case values		3.2000000000000002E-3
case values		1E-4
case values		6.9999999999999999E-4
case values		1E-4
case values		5.0000000000000001E-4
case values		5.9999999999999995E-4
case values		1.1000000000000001E-3
case values		2.3E-3
case values		2.7000000000000001E-3
case values		4.0000000000000002E-4
case values		8.9999999999999998E-4
case values		2.0000000000000001E-4
case values		2.5999999999999999E-3
case values		2.0000000000000001E-4
case values		5.0000000000000001E-4
case values		2.9999999999999997E-4
case values		1E-4
case values		4.0000000000000002E-4
case values		2.2000000000000001E-3
case values		6.4000000000000003E-3
Fig 3
Confirmatory Cohort Cases
CES1
DATA NOT PLOTTED WHERE VALUES ARE NOT DETECTED (ND)
Subgroup:	HV (n=60)	DO (n=82)	NDO (n=34)
case values	2.9999999999999997E-4	4.7999999999999996E-3	8.9999999999999998E-4
case values	2.9999999999999997E-4	1.1000000000000001E-3	6.3E-3
case values	4.0000000000000002E-4	4.1999999999999997E-3	3.3999999999999998E-3
case values	6.9999999999999999E-4	8.9999999999999998E-4	2.0999999999999999E-3
case values	8.9999999999999998E-4	4.7999999999999996E-3	1.1999999999999999E-3
case values	4.0000000000000002E-4	3.2000000000000002E-3	1.1000000000000001E-3
case values	4.0000000000000002E-4	1.4E-3	8.9999999999999998E-4
case values	4.0000000000000002E-4	6.9999999999999999E-4	5.1000000000000004E-3
case values	1E-4	2.5999999999999999E-3	ND
case values	2.9999999999999997E-4	1.5E-3	4.1999999999999997E-3
case values	1E-3	2.5000000000000001E-3	1E-3
case values	6.9999999999999999E-4	6.4999999999999997E-3	ND
case values	3.7000000000000002E-3	5.0000000000000001E-4	1.34E-2
case values	5.0000000000000001E-4	8.0000000000000004E-4	1.9E-3
case values	1.5E-3	1.1999999999999999E-3	2.7000000000000001E-3
case values	8.9999999999999998E-4	2.3999999999999998E-3	3.5999999999999999E-3
case values	6.9999999999999999E-4	1E-3	8.0000000000000004E-4
case values	1E-3	2.3E-3	4.0000000000000002E-4
case values	1E-4	1.4E-3	7.9000000000000008E-3
case values	ND	2.5700000000000001E-2	1.4E-3
case values	1E-4	2.0999999999999999E-3	1.0999999999999999E-2
case values	ND	8.6999999999999994E-3	1E-3
case values	ND	5.9999999999999995E-4	6.9999999999999999E-4
case values	ND	1.1999999999999999E-3	7.0000000000000001E-3
case values	5.0000000000000001E-4	ND	8.0000000000000004E-4
case values	ND	1.8E-3	4.0000000000000002E-4
case values	ND	4.4999999999999997E-3	1.6E-2
case values	ND	2.0000000000000001E-4	5.9999999999999995E-4
case values	ND	2.0000000000000001E-4	2.5999999999999999E-3
case values	8.0000000000000004E-4	1.1999999999999999E-3	1.5E-3
case values	ND	8.9999999999999998E-4	6.9999999999999999E-4
case values	ND	ND	1.9E-3
case values	ND	1.4E-3	1.1999999999999999E-3
case values	ND	2E-3	1E-3
case values	4.0000000000000002E-4	4.8999999999999998E-3
case values	4.0000000000000002E-4	1.2E-2
case values	1.4E-3	8.0000000000000004E-4
case values	5.9999999999999995E-4	ND
case values	ND	1.6999999999999999E-3
case values	1E-4	3.8E-3
case values	2.0999999999999999E-3	4.0000000000000002E-4
case values	ND	1.8E-3
case values	ND	2.5000000000000001E-3
case values	5.0000000000000001E-4	1.4E-3
case values	ND	1.6999999999999999E-3
case values	1.1999999999999999E-3	1.1999999999999999E-3
case values	5.9999999999999995E-4	2E-3
case values	1.6000000000000001E-3	1.1000000000000001E-3
case values	4.0000000000000002E-4	8.9999999999999998E-4
case values	ND	1.5E-3
case values	1E-3	1.2E-2
case values	6.9999999999999999E-4
case values	8.0000000000000004E-4	1.6999999999999999E-3
case values	ND	5.9999999999999995E-4
case values	ND	2.9999999999999997E-4
case values	4.0000000000000002E-4	3.0999999999999999E-3
case values	ND	2.0000000000000001E-4
case values	ND	1.5E-3
case values	ND	7.4000000000000003E-3
case values	ND	1.6000000000000001E-3
case values		ND
case values		2.7000000000000001E-3
case values		2.9999999999999997E-4
case values		8.9999999999999998E-4
case values		8.9999999999999998E-4
case values		5.0000000000000001E-4
case values		5.0000000000000001E-4
case values		1.1000000000000001E-3
case values		5.7999999999999996E-3
case values		6.4999999999999997E-3
case values		2.9999999999999997E-4
case values		2E-3
case values		1.5E-3
case values		1.6000000000000001E-3
case values		6.9999999999999999E-4
case values		1.1000000000000001E-3
case values		8.9999999999999998E-4
case values		1.5E-3
case values		4.0000000000000002E-4
case values		7.4999999999999997E-3
case values		6.7000000000000002E-3
case values		ND
Fig 3
Confirmatory Cohort Cases
FBP1
DATA NOT PLOTTED WHERE VALUES ARE NOT DETECTED (ND)
Subgroup:	HV (n=60)	DO (n=82)	NDO (n=34)
case values	4.0000000000000002E-4	1.1299999999999999E-2	2.2200000000000001E-2
case values	1E-4	2E-3	4.1700000000000001E-2
case values	2.9999999999999997E-4	3.4500000000000003E-2	2.69E-2
case values	1E-4	9.5999999999999992E-3	2.64E-2
case values	1E-3	4.3799999999999999E-2	2.2599999999999999E-2
case values	4.0000000000000002E-4	1.1599999999999999E-2	9.9000000000000008E-3
case values	5.0000000000000001E-4	1.1900000000000001E-2	8.0000000000000004E-4
case values	1E-4	2.7000000000000001E-3	2.98E-2
case values	1E-4	2.5000000000000001E-2	ND
case values	2.9999999999999997E-4	1.54E-2	3.2099999999999997E-2
case values	4.0000000000000002E-4	1.6799999999999999E-2	2.8999999999999998E-3
case values	6.9999999999999999E-4	3.5000000000000001E-3	ND
case values	1.1999999999999999E-3	4.4999999999999997E-3	3.6400000000000002E-2
case values	4.0000000000000002E-4	1.5E-3	1.2999999999999999E-2
case values	1.1999999999999999E-3	1.4E-3	8.5000000000000006E-3
case values	8.0000000000000004E-4	4.4999999999999997E-3	2.0400000000000001E-2
case values	4.0000000000000002E-4	3.9699999999999999E-2	2.2200000000000001E-2
case values	6.9999999999999999E-4	4.7000000000000002E-3	2.18E-2
case values	2.0000000000000001E-4	1.3899999999999999E-2	3.2199999999999999E-2
case values	ND	1.6500000000000001E-2	6.1600000000000002E-2
case values	1E-4	1.49E-2	1.9699999999999999E-2
case values	ND	2.1499999999999998E-2	1.5699999999999999E-2
case values	ND	2.0999999999999999E-3	2.5600000000000001E-2
case values	ND	1.32E-2	1.7999999999999999E-2
case values	2.0000000000000001E-4	ND	1E-3
case values	ND	1.12E-2	7.7000000000000002E-3
case values	ND	4.8999999999999998E-3	6.8000000000000005E-2
case values	ND	7.0000000000000001E-3	1.0999999999999999E-2
case values	ND	1.8E-3	1.7000000000000001E-2
case values	8.9999999999999998E-4	1.4E-3	7.4000000000000003E-3
case values	ND	1.4800000000000001E-2	3.3E-3
case values	ND	ND	2.7799999999999998E-2
case values	ND	9.5999999999999992E-3	2.1100000000000001E-2
case values	ND	9.5999999999999992E-3	1.1000000000000001E-3
case values	5.0000000000000001E-4	1.17E-2
case values	5.0000000000000001E-4	1.7399999999999999E-2
case values	5.9999999999999995E-4	1.37E-2
case values	2.9999999999999997E-4	ND
case values	ND	1.6999999999999999E-3
case values	4.0000000000000002E-4	4.5999999999999999E-3
case values	8.9999999999999998E-4	4.0000000000000002E-4
case values	ND	4.1999999999999997E-3
case values	ND	1.6799999999999999E-2
case values	4.0000000000000002E-4	3.0999999999999999E-3
case values	ND	2E-3
case values	6.9999999999999999E-4	2E-3
case values	5.0000000000000001E-4	1.0800000000000001E-2
case values	5.0000000000000001E-4	1.5699999999999999E-2
case values	5.0000000000000001E-4	8.0000000000000002E-3
case values	ND	6.9999999999999999E-4
case values	6.9999999999999999E-4	0.01
case values	4.0000000000000002E-4	ND
case values	4.0000000000000002E-4	1.9800000000000002E-2
case values	ND	1.2999999999999999E-3
case values	ND	1.7000000000000001E-2
case values	5.0000000000000001E-4	1.5299999999999999E-2
case values	ND	2.0000000000000001E-4
case values	ND	2.8999999999999998E-3
case values	ND	3.3999999999999998E-3
case values	ND	1.9099999999999999E-2
case values		ND
case values		7.4000000000000003E-3
case values		5.0000000000000001E-4
case values		4.7999999999999996E-3
case values		1.3599999999999999E-2
case values		4.7999999999999996E-3
case values		2.2000000000000001E-3
case values		1.7999999999999999E-2
case values		1.0200000000000001E-2
case values		1.0200000000000001E-2
case values		2.0999999999999999E-3
case values		3.5999999999999999E-3
case values		8.0000000000000004E-4
case values		1.38E-2
case values		1.1000000000000001E-3
case values		8.0000000000000004E-4
case values		5.9999999999999995E-4
case values		5.9999999999999995E-4
case values		3.0999999999999999E-3
case values		1.9599999999999999E-2
case values		1.5699999999999999E-2
case values		ND

## Sheet: Figure 5
Fig 5
Confirmatory Cohort Case Values
GLDH (U/L)
ALT (U/L) determined clinically for patients or by research methods for HV
missing data for GLDH where below detection limit of instrumentation (ND)
SUBGROUP	Log2(ALT)	Log2(GLDH value)
HV	3.32192809488736	0.58496250072115596
HV	3.8073549220576002	0.58496250072115596
HV	3.90689059560852	2.8073549220576002
HV	4	1.5849625007211601
HV	4.75488750216347	2.32192809488736
HV	3.5849625007211601	ND
HV	5.2094533656289501	3.1699250014423099
HV	3.90689059560852	2
HV	4.5235619560570104	2
HV	4.2479275134435897	0.58496250072115596
HV	3.70043971814109	1.5849625007211601
HV	3.5849625007211601	2
HV	4.70043971814109	0.58496250072115596
HV	5.6147098441152101	2.5849625007211601
HV	4.5235619560570104	2.5849625007211601
HV	5.1699250014423104	1.5849625007211601
HV	4.8579809951275701	3.1699250014423099
HV	3.70043971814109	0.58496250072115596
HV	4.5235619560570104	2.32192809488736
HV	4.3923174227787598	0.58496250072115596
HV	4	1.5849625007211601
HV	5.32192809488736	2
HV	4.9541963103868802	2.32192809488736
HV	4	2
HV	3.70043971814109	0.58496250072115596
HV	5.70043971814109	3.5849625007211601
HV	3.4594316186373	1.5849625007211601
HV	3.5849625007211601	0.58496250072115596
HV	3.90689059560852	0.58496250072115596
HV	4.70043971814109	2
HV	3.90689059560852	2
HV	5.08746284125034	2.32192809488736
HV	4.5235619560570104	2.5849625007211601
HV	4	0.58496250072115596
HV	3.70043971814109	0.58496250072115596
HV	3.5849625007211601	0.58496250072115596
HV	4	1.5849625007211601
HV	4	0.58496250072115596
HV	4.2479275134435897	1.5849625007211601
HV	4.2479275134435897	0.58496250072115596
HV	4.1699250014423104	3.1699250014423099
HV	4.75488750216347	3.1699250014423099
HV	4.5849625007211596	1.5849625007211601
HV	4.75488750216347	2.32192809488736
HV	4.75488750216347	2.8073549220576002
HV	4	2.32192809488736
HV	4.3923174227787598	0.58496250072115596
HV	3.5849625007211601	0.58496250072115596
HV	4.32192809488736	0.58496250072115596
HV	3.70043971814109	0.58496250072115596
HV	5.2094533656289501	2
HV	4.8073549220576002	2.32192809488736
HV	4.32192809488736	0.58496250072115596
HV	4.3923174227787598	2.5849625007211601
HV	4.32192809488736	0.58496250072115596
HV	4.32192809488736	0.58496250072115596
HV	3.5849625007211601	0.58496250072115596
HV	4.5235619560570104	0.58496250072115596
HV	4.08746284125034	2.32192809488736
HV	4.5849625007211596	1.5849625007211601
DO	9.9233274854191897	5.9541963103868802
DO	7.9772799234999203	4.32192809488736
DO	7.8765169465650002	2.8073549220576002
DO	9.7414669864011501	5.3575520046180802
DO	8.9425145053392399	4.8073549220576002
DO	10.211888294546	6.4594316186373
DO	8.3442959079158197	6.7813597135246599
DO	9.7090838125503396	2.5849625007211601
DO	8.0389189892923003	3
DO	6.8948177633079402	5.1292830169449699
DO	8.0821490413538708	6.2094533656289501
DO	11.5868397879618	5.1292830169449699
DO	8.3663222142458196	3.1699250014423099
DO	10.084808387804401	4.8073549220576002
DO	8.5584207132686601	8.5698556083309505
DO	9.7846348455575196	3.90689059560852
DO	11.0140204703149	6.1898245588800203
DO	8.2992080183872794	4.5849625007211596
DO	9.6017707884077108	4.75488750216347
DO	8.5887146355822601	6.6724253419714996
DO	7.2384047393250803	4.9068905956085196
DO	8.4008794362821799	2.5849625007211601
DO	6.7813597135246599	0.58496250072115596
DO	7.67948009950545	0.58496250072115596
DO	6.8948177633079402	2.5849625007211601
DO	4.8579809951275701	4.1699250014423104
DO	6.5545888516776403	0.58496250072115596
DO	9.8657332708517593	4.70043971814109
DO	5.9068905956085196	0.58496250072115596
DO	8.4093909361377008	4.5849625007211596
DO	10.479780264029101	5.1292830169449699
DO	5.0443941193584498	2
DO	9.9729797860662899	4.6438561897747199
DO	8.2479275134435905	4.5235619560570104
DO	7.6724253419714996	4.08746284125034
DO	6.7813597135246599	2.32192809488736
DO	9.1548181090520995	4.9068905956085196
DO	6.4093909361376999	5
DO	7.3575520046180802	5.70043971814109
DO	7.9829935746943104	5.32192809488736
DO	7.9541963103868802	2.8073549220576002
DO	7.4918530963296801	ND
DO	5.32192809488736	3.1699250014423099
DO	7.08746284125034	4.32192809488736
DO	7.6073303137496104	6.32192809488736
DO	9.6054795180616708	8.0927571409198507
DO	9.8185821774808595	4.6438561897747199
DO	11.1350679457778	4.32192809488736
DO	8.8978454560055091	0.58496250072115596
DO	6.1898245588800203	5.6438561897747199
DO	10.3966047811819	2
DO	8.8201789624151896	4.32192809488736
DO	10.329796338220699	3.70043971814109
DO	8.7313190310250608	5.0443941193584498
DO	10.0728025345442	5.4262647547020997
DO	8.4553272203045609	3.5849625007211601
DO	9.8672787397096595	5.9772799234999203
DO	7.6293566200796104	0.58496250072115596
DO	8.8641861446542798	4.32192809488736
DO	6.8703647195834101	0.58496250072115596
DO	7.9943534368588596	4
DO	7.7747870596011701	4.6438561897747199
DO	7.8392037880969401	5.5545888516776403
DO	9.7813597135246599	6.4262647547020997
DO	9.6724253419715005	6.1898245588800203
DO	7.8265484872909203	3.5849625007211601
DO	9.5812005819249606	5.1292830169449699
DO	7.1292830169449699	0.58496250072115596
DO	7.08746284125034	6.7142455176661198
DO	7.7944158663501097	0.58496250072115596
DO	6.5545888516776403	0.58496250072115596
DO	6.4918530963296801	4.75488750216347
DO	6.9886846867721699	0.58496250072115596
DO	9.1497471195046796	0.58496250072115596
DO	10.244363835120501	3.1699250014423099
DO	9.5333297323058304	4.70043971814109
DO	8.5849625007211596	5.08746284125034
DO	8.6934869574993296	6.32192809488736
DO	9.3901689562001796	3.4594316186373
DO	11.0416591516372	5.6438561897747199
DO	8.9454438363779101	4.08746284125034
DO	11.323617763291599	4.8073549220576002
Fig 5
Confirmatory Cohort Case Values
ALT (U/L) determined clinically for patients or by research methods for HV
CK18 (U/L)
no missing data; lower limit of detection for CK18 is 100U/L
SUBGROUP	Log2(ALT_U/L)	Log2(CK18 value)
HV	5.1699250014423104	6.6438561897747199
HV	4.8579809951275701	6.6438561897747199
HV	3.70043971814109	6.6438561897747199
HV	4.5235619560570104	6.6438561897747199
HV	4.3923174227787598	6.6438561897747199
HV	4	6.6438561897747199
HV	5.32192809488736	6.6438561897747199
HV	4.9541963103868802	6.6438561897747199
HV	4	6.6438561897747199
HV	3.70043971814109	6.6438561897747199
HV	5.70043971814109	6.6438561897747199
HV	3.4594316186373	6.6438561897747199
HV	3.5849625007211601	6.6438561897747199
HV	3.90689059560852	6.6438561897747199
HV	4.70043971814109	6.6438561897747199
HV	3.90689059560852	6.6438561897747199
HV	5.08746284125034	6.6438561897747199
HV	4.5235619560570104	6.6438561897747199
HV	4	6.6438561897747199
HV	3.70043971814109	6.6438561897747199
HV	3.5849625007211601	6.6438561897747199
HV	4	6.6438561897747199
HV	4	6.6438561897747199
HV	4.2479275134435897	6.6438561897747199
HV	4.2479275134435897	6.6438561897747199
HV	4.1699250014423104	6.6438561897747199
HV	4.75488750216347	6.6438561897747199
HV	4.5849625007211596	6.6438561897747199
HV	4.75488750216347	6.6438561897747199
HV	4.75488750216347	6.6438561897747199
HV	4	6.6438561897747199
HV	4.3923174227787598	6.6438561897747199
HV	3.5849625007211601	6.6438561897747199
HV	4.32192809488736	6.6438561897747199
HV	3.70043971814109	6.6438561897747199
HV	5.2094533656289501	7.4078880534880298
HV	4.8073549220576002	6.6438561897747199
HV	4.32192809488736	6.6438561897747199
HV	4.3923174227787598	6.6438561897747199
HV	4.5849625007211596	6.6438561897747199
HV	3.32192809488736	6.6438561897747199
HV	3.8073549220576002	6.6438561897747199
HV	3.90689059560852	6.6438561897747199
HV	4	6.6438561897747199
HV	4.75488750216347	6.6438561897747199
HV	3.5849625007211601	6.6438561897747199
HV	5.2094533656289501	6.6438561897747199
HV	3.90689059560852	6.6438561897747199
HV	4.5235619560570104	6.6438561897747199
HV	4.2479275134435897	6.6438561897747199
HV	3.70043971814109	6.6438561897747199
HV	3.5849625007211601	6.6438561897747199
HV	4.70043971814109	6.6438561897747199
HV	5.6147098441152101	6.8976760730597997
HV	4.5235619560570104	6.6438561897747199
HV	4.32192809488736	7.0387653862062702
HV	4.32192809488736	6.6438561897747199
HV	3.5849625007211601	6.6438561897747199
HV	4.5235619560570104	6.6438561897747199
HV	4.08746284125034	6.6438561897747199
DO	8.5849625007211596	9.7943606269689507
DO	8.6934869574993296	10.50006307206
DO	9.3901689562001796	7.87140012899743
DO	11.0416591516372	11.7166655827972
DO	8.9454438363779101	9.6496908968218005
DO	11.323617763291599	11.7642840289002
DO	9.9233274854191897	11.510063415554599
DO	7.9772799234999203	10.215392242143601
DO	7.8765169465650002	8.5415148394606799
DO	9.7414669864011501	10.756031686576801
DO	8.9425145053392399	10.2284399333336
DO	8.4008794362821799	11.331100563615299
DO	6.7813597135246599	10.5233816079049
DO	7.67948009950545	9.3878019416562708
DO	6.8948177633079402	6.6438561897747199
DO	4.8579809951275701	8.9875084677616393
DO	6.5545888516776403	9.4857991264815702
DO	9.8657332708517593	10.4678714460627
DO	5.9068905956085196	7.49134806467967
DO	8.4093909361377008	9.8645436781961493
DO	10.479780264029101	10.5996478899684
DO	5.0443941193584498	6.6438561897747199
DO	9.9729797860662899	10.5763643534178
DO	8.2479275134435905	9.4723192034952604
DO	7.6724253419714996	10.2488597436863
DO	6.7813597135246599	6.6438561897747199
DO	9.1548181090520995	7.5970320143183798
DO	6.4093909361376999	9.0618166918267899
DO	7.3575520046180802	8.1681957370436802
DO	7.9829935746943104	10.182923161888301
DO	7.9541963103868802	10.5276636841942
DO	7.4918530963296801	9.6873424372014192
DO	5.32192809488736	6.6438561897747199
DO	10.211888294546	11.5986708649472
DO	8.3442959079158197	10.255243423293599
DO	9.7090838125503396	7.5654448562594201
DO	8.0389189892923003	10.492316888303201
DO	6.8948177633079402	9.19967479839727
DO	8.0821490413538708	6.6438561897747199
DO	11.5868397879618	11.7437585618206
DO	8.3663222142458196	10.739415249506299
DO	10.084808387804401	10.6561808180118
DO	8.5584207132686601	9.5479625845114899
DO	8.4553272203045609	6.6438561897747199
DO	9.8672787397096595	10.5218673626834
DO	7.6293566200796104	10.170888980687799
DO	8.8641861446542798	9.32657779394264
DO	6.8703647195834101	10.0252973916821
DO	7.2384047393250803	10.9065877481463
DO	7.08746284125034	7.5479356019298001
DO	7.6073303137496104	10.023349621267201
DO	9.6054795180616708	11.206232953945801
DO	9.8185821774808595	11.5212647532553
DO	11.1350679457778	11.2969081791421
DO	8.8978454560055091	8.3232394495239408
DO	6.1898245588800203	8.8351914275376
DO	10.3966047811819	11.670848300644099
DO	8.8201789624151896	6.9078040132493497
DO	10.329796338220699	9.9476720004938404
DO	8.7313190310250608	11.575027216687101
DO	10.0728025345442	12.131465052379401
DO	9.7846348455575196	11.415437038071801
DO	11.0140204703149	12.1368082010921
DO	8.2992080183872794	8.9272446292070295
DO	9.6017707884077108	11.388038817946301
DO	8.5887146355822601	10.623662052026701
DO	7.9943534368588596	10.538097729886699
DO	7.7747870596011701	8.3865954226305703
DO	7.8392037880969401	9.6218101294850804
DO	9.7813597135246599	11.502387294048599
DO	9.6724253419715005	11.171079196593899
DO	7.8265484872909203	10.614208310012399
DO	9.5812005819249606	10.063706508004399
DO	7.1292830169449699	10.419572598948101
DO	7.08746284125034	10.880227876925201
DO	7.7944158663501097	6.6438561897747199
DO	6.5545888516776403	7.6612579213494403
DO	6.4918530963296801	10.077339146908701
DO	6.9886846867721699	9.9287685490114406
DO	9.1497471195046796	9.0819733519247805
DO	10.244363835120501	11.7123808320361
DO	9.5333297323058304	11.248388959680801
Fig 5
Confirmatory Cohort Case Values
ALT (U/L) determined clinically for patients or by research methods for HV
ASS1 Relative Intensity (light/heavy)
no missing data
SUBGROUP	Log2(ALT)	Log2(ASS1 value)
HV	4.5849625007211596	-9.2002495382991096
HV	3.32192809488736	-9.5872726614083597
HV	3.8073549220576002	-9.7027498788282909
HV	3.90689059560852	-9.5872726614083597
HV	4	-10.117787378107099
HV	4.75488750216347	-9.03978486610586
HV	3.5849625007211601	-9.1177873781071401
HV	5.2094533656289501	-8.3808217839409291
HV	3.90689059560852	-9.4803574574918397
HV	4.5235619560570104	-9.2002495382991096
HV	4.2479275134435897	-8.9657842846620905
HV	3.70043971814109	-9.2002495382991096
HV	3.5849625007211601	-9.7027498788282909
HV	4.70043971814109	-8.5328248773859805
HV	5.6147098441152101	-8.7641504234924401
HV	4.5235619560570104	-9.2877123795494505
HV	5.1699250014423104	-8.6438561897747306
HV	4.8579809951275701	-8.7641504234924401
HV	3.70043971814109	-8.7027498788282909
HV	4.5235619560570104	-8.6438561897747306
HV	4.3923174227787598	-9.2877123795494505
HV	4	-9.8282807609121505
HV	5.32192809488736	-9.8282807609121505
HV	4.9541963103868802	-9.2002495382991096
HV	4	-9.2002495382991096
HV	3.70043971814109	-9.9657842846620905
HV	5.70043971814109	-7.8614476248473499
HV	3.4594316186373	-10.480357457491801
HV	3.5849625007211601	-9.9657842846620905
HV	3.90689059560852	-9.8282807609121505
HV	4.70043971814109	-9.2877123795494505
HV	3.90689059560852	-9.5872726614083597
HV	5.08746284125034	-9.1177873781071401
HV	4.5235619560570104	-9.1177873781071401
HV	4	-9.8282807609121505
HV	3.70043971814109	-10.2877123795495
HV	3.5849625007211601	-9.5872726614083597
HV	4	-9.7027498788282909
HV	4	-9.5872726614083597
HV	4.2479275134435897	-9.4803574574918397
HV	4.2479275134435897	-9.5872726614083597
HV	4.1699250014423104	-9.4803574574918397
HV	4.75488750216347	-9.4803574574918397
HV	4.5849625007211596	-9.4803574574918397
HV	4.75488750216347	-9.2002495382991096
HV	4.75488750216347	-8.6438561897747306
HV	4	-8.9657842846620905
HV	4.3923174227787598	-9.3808217839409291
HV	3.5849625007211601	-9.7027498788282909
HV	4.32192809488736	-9.7027498788282909
HV	3.70043971814109	-10.117787378107099
HV	5.2094533656289501	-8.5872726614083597
HV	4.8073549220576002	-9.7027498788282909
HV	4.32192809488736	-10.2877123795495
HV	4.3923174227787598	-9.4803574574918397
HV	4.32192809488736	-9.2877123795494505
HV	4.32192809488736	-9.7027498788282909
HV	3.5849625007211601	-9.9657842846620905
HV	4.5235619560570104	-9.2002495382991096
HV	4.08746284125034	-9.8282807609121505
DO	8.5849625007211596	-3.7140651920561298
DO	8.6934869574993296	-4.0303245368568001
DO	9.3901689562001796	-5.8953949567706898
DO	11.0416591516372	-1.79385693030863
DO	8.9454438363779101	-4.9301603749313703
DO	11.323617763291599	-3.0685438590872902
DO	9.9233274854191897	-3.3554976275810602
DO	7.9772799234999203	-5.6510877590058
DO	7.8765169465650002	-6.03978486610586
DO	9.7414669864011501	-3.9885043611621702
DO	8.9425145053392399	-5.5734668618833298
DO	10.211888294546	-4.4359633381333898
DO	8.3442959079158197	-6.1687713068259402
DO	9.7090838125503396	-5.4868124796291502
DO	8.0389189892923003	-6.5872726614083597
DO	6.8948177633079402	-7.61528703757795
DO	8.0821490413538708	-6.2653445665209997
DO	11.5868397879618	-3.3118644115426701
DO	8.3663222142458196	-6.2542893780120004
DO	10.084808387804401	-4.3898669235439396
DO	8.5584207132686601	-4.4235262348951698
DO	9.7846348455575196	-4.3748230433194903
DO	11.0140204703149	-4.2297206567902697
DO	8.2992080183872794	-6.9126729482025198
DO	9.6017707884077108	-4.4835813583661297
DO	8.5887146355822601	-7.03978486610586
DO	7.2384047393250803	-7.70274987882829
DO	8.4008794362821799	-5.7720125412654104
DO	6.7813597135246599	-8.0023101606872
DO	7.67948009950545	-6.3569750419865603
DO	6.8948177633079402	-7.8953949567706898
DO	4.8579809951275701	-8.8953949567706907
DO	6.5545888516776403	-8.3335160691625703
DO	9.8657332708517593	-4.0115879742752103
DO	5.9068905956085196	-9.1177873781071401
DO	8.4093909361377008	-4.6188273952832004
DO	10.479780264029101	-3.1291026913349702
DO	5.0443941193584498	-8.9657842846620905
DO	9.9729797860662899	-6.0303245368568001
DO	8.2479275134435905	-7.2877123795494496
DO	7.6724253419714996	-6.8783214434117497
DO	6.7813597135246599	-8.5872726614083597
DO	9.1548181090520995	-7.5328248773859796
DO	6.4093909361376999	-8.4297313844218795
DO	7.3575520046180802	-7.4548223653847101
DO	7.9829935746943104	-6.6012118523662302
DO	7.9541963103868802	-7.7641504234924401
DO	7.4918530963296801	-7.7958592832197802
DO	5.32192809488736	-8.8953949567706907
DO	7.08746284125034	-7.0978878206694302
DO	7.6073303137496104	-7.55979192498625
DO	9.6054795180616708	-4.7998723457264001
DO	9.8185821774808595	-3.9612828924271501
DO	11.1350679457778	-3.3853372650634199
DO	8.8978454560055091	-6.68779953736232
DO	6.1898245588800203	-8.8282807609121505
DO	10.3966047811819	-3.6730025354342399
DO	8.8201789624151896	-8.9657842846620905
DO	10.329796338220699	-5.32192809488736
DO	8.7313190310250608	-4.9301603749313703
DO	10.0728025345442	-4.3277104474813699
DO	8.4553272203045609	-7.3335160691625703
DO	9.8672787397096595	-4.9839316313723501
DO	7.6293566200796104	-7.6438561897747199
DO	8.8641861446542798	-6.7331235278718102
DO	6.8703647195834101	-8.1584293626044797
DO	7.9943534368588596	-6.5872726614083597
DO	7.7747870596011701	-6.4803574574918503
DO	7.8392037880969401	-7.8953949567706898
DO	9.7813597135246599	-5.2764851241262001
DO	9.6724253419715005	-5.3989691306511904
DO	7.8265484872909203	-7.1177873781071401
DO	9.5812005819249606	-6.0209258388545503
DO	7.1292830169449699	-7.8282807609121496
DO	7.08746284125034	-8.0023101606872
DO	7.7944158663501097	-7.2002495382991096
DO	6.5545888516776403	-8.5872726614083597
DO	6.4918530963296801	-7.7958592832197802
DO	6.9886846867721699	-7.38082178394093
DO	9.1497471195046796	-5.7641504234924401
DO	10.244363835120501	-5.7563309190331404
DO	9.5333297323058304	-3.7235628895637198
Fig 5
Confirmatory Cohort Case Values
ACO1 Relative Intensity (light/heavy)
ALT (U/L) determined clinically for patients or by research methods for HV
no missing data
SUBGROUP	Log2(ALT)	Log2(ACO1 value)
HV	4.5849625007211596	-10.965784284662099
HV	3.32192809488736	-11.287712379549401
HV	3.8073549220576002	-11.7027498788283
HV	3.90689059560852	-11.287712379549401
HV	4	-10.117787378107099
HV	4.75488750216347	-10.480357457491801
HV	3.5849625007211601	-10.117787378107099
HV	5.2094533656289501	-10.117787378107099
HV	3.90689059560852	-10.480357457491801
HV	4.5235619560570104	-10.2877123795495
HV	4.2479275134435897	-10.7027498788283
HV	3.70043971814109	-10.7027498788283
HV	3.5849625007211601	-10.480357457491801
HV	4.70043971814109	-9.8282807609121505
HV	5.6147098441152101	-9.3808217839409291
HV	4.5235619560570104	-10.2877123795495
HV	5.1699250014423104	-9.3808217839409291
HV	4.8579809951275701	-10.117787378107099
HV	3.70043971814109	-10.965784284662099
HV	4.5235619560570104	-10.480357457491801
HV	4.3923174227787598	-10.2877123795495
HV	4	-10.480357457491801
HV	5.32192809488736	-12.2877123795495
HV	4.9541963103868802	-9.8282807609121505
HV	4	-10.7027498788283
HV	3.70043971814109	-10.7027498788283
HV	5.70043971814109	-10.117787378107099
HV	3.4594316186373	-10.965784284662099
HV	3.5849625007211601	-12.2877123795495
HV	3.90689059560852	-10.480357457491801
HV	4.70043971814109	-10.2877123795495
HV	3.90689059560852	-10.965784284662099
HV	5.08746284125034	-9.9657842846620905
HV	4.5235619560570104	-10.480357457491801
HV	4	-11.287712379549401
HV	3.70043971814109	-10.965784284662099
HV	3.5849625007211601	-11.287712379549401
HV	4	-10.965784284662099
HV	4	-10.2877123795495
HV	4.2479275134435897	-9.9657842846620905
HV	4.2479275134435897	-10.965784284662099
HV	4.1699250014423104	-10.480357457491801
HV	4.75488750216347	-9.9657842846620905
HV	4.5849625007211596	-10.480357457491801
HV	4.75488750216347	-10.480357457491801
HV	4.75488750216347	-10.2877123795495
HV	4	-9.8282807609121505
HV	4.3923174227787598	-10.2877123795495
HV	3.5849625007211601	-12.2877123795495
HV	4.32192809488736	-10.7027498788283
HV	3.70043971814109	-10.7027498788283
HV	5.2094533656289501	-9.7027498788282909
HV	4.8073549220576002	-10.7027498788283
HV	4.32192809488736	-10.7027498788283
HV	4.3923174227787598	-10.480357457491801
HV	4.32192809488736	-10.7027498788283
HV	4.32192809488736	-10.7027498788283
HV	3.5849625007211601	-11.7027498788283
HV	4.5235619560570104	-11.287712379549401
HV	4.08746284125034	-10.965784284662099
DO	8.5849625007211596	-6.0303245368568001
DO	8.6934869574993296	-6.0209258388545503
DO	9.3901689562001796	-8.03978486610586
DO	11.0416591516372	-4.6117553466077004
DO	8.9454438363779101	-6.2877123795494496
DO	11.323617763291599	-4.6295008967976603
DO	9.9233274854191897	-5.2653445665209997
DO	7.9772799234999203	-6.7331235278718102
DO	7.8765169465650002	-7.9301603749313703
DO	9.7414669864011501	-5.70274987882829
DO	8.9425145053392399	-7.03978486610586
DO	10.211888294546	-5.3928946162415103
DO	8.3442959079158197	-7.03978486610586
DO	9.7090838125503396	-7.4803574574918503
DO	8.0389189892923003	-9.3808217839409291
DO	6.8948177633079402	-8.2433182601909998
DO	8.0821490413538708	-7.8614476248473499
DO	11.5868397879618	-5.1481610271506604
DO	8.3663222142458196	-6.9301603749313703
DO	10.084808387804401	-5.9567955014348302
DO	8.5584207132686601	-5.9040080870754004
DO	9.7846348455575196	-5.3510744405468804
DO	11.0140204703149	-5.55979192498625
DO	8.2992080183872794	-7.55979192498625
DO	9.6017707884077108	-6.3451978742102098
DO	8.5887146355822601	-7.9657842846620897
DO	7.2384047393250803	-8.5328248773859805
DO	8.4008794362821799	-6.4422223286050704
DO	6.7813597135246599	-9.5872726614083597
DO	7.67948009950545	-7.9301603749313703
DO	6.8948177633079402	-9.9657842846620905
DO	4.8579809951275701	-9.2002495382991096
DO	6.5545888516776403	-8.8282807609121505
DO	9.8657332708517593	-7.0209258388545503
DO	5.9068905956085196	-9.5872726614083597
DO	8.4093909361377008	-6.1791879227712796
DO	10.479780264029101	-6.2542893780120004
DO	5.0443941193584498	-9.9657842846620905
DO	9.9729797860662899	-8.5328248773859805
DO	8.2479275134435905	-8.3808217839409291
DO	7.6724253419714996	-7.4803574574918503
DO	6.7813597135246599	-9.2877123795494505
DO	9.1548181090520995	-8.4297313844218795
DO	6.4093909361376999	-9.2002495382991096
DO	7.3575520046180802	-8.1584293626044797
DO	7.9829935746943104	-7.7641504234924401
DO	7.9541963103868802	-7.38082178394093
DO	7.4918530963296801	-7.9657842846620897
DO	5.32192809488736	-9.2877123795494505
DO	7.08746284125034	-9.2002495382991096
DO	7.6073303137496104	-8.0782590139204995
DO	9.6054795180616708	-6.2990276927772797
DO	9.8185821774808595	-5.1532860593285204
DO	11.1350679457778	-4.5734668618833298
DO	8.8978454560055091	-8.2877123795494505
DO	6.1898245588800203	-9.7027498788282909
DO	10.3966047811819	-4.4900508536956902
DO	8.8201789624151896	-10.2877123795495
DO	10.329796338220699	-7.1379652600447701
DO	8.7313190310250608	-6.3451978742102098
DO	10.0728025345442	-5.4297313844218804
DO	8.4553272203045609	-9.4803574574918397
DO	9.8672787397096595	-6.6583557594698402
DO	7.6293566200796104	-9.4803574574918397
DO	8.8641861446542798	-7.6730025354342404
DO	6.8703647195834101	-9.03978486610586
DO	7.9943534368588596	-7.7641504234924401
DO	7.7747870596011701	-8.2433182601909998
DO	7.8392037880969401	-9.4803574574918397
DO	9.7813597135246599	-6.1791879227712796
DO	9.6724253419715005	-7.1584293626044797
DO	7.8265484872909203	-8.3335160691625703
DO	9.5812005819249606	-7.1379652600447701
DO	7.1292830169449699	-9.3808217839409291
DO	7.08746284125034	-8.1584293626044797
DO	7.7944158663501097	-8.9657842846620905
DO	6.5545888516776403	-9.8282807609121505
DO	6.4918530963296801	-8.8953949567706907
DO	6.9886846867721699	-9.5872726614083597
DO	9.1497471195046796	-7.55979192498625
DO	10.244363835120501	-6.9657842846620897
DO	9.5333297323058304	-5.55979192498625
Fig 5
Confirmatory Cohort Case Values
ALDOB Relative Intensity (light/heavy)
ALT (U/L) determined clinically for patients or by research methods for HV
no missing data
SUBGROUP	Log2(ALT)	Log2(ALDOB value)
HV	4.5849625007211596	-6.7958592832197802
HV	3.32192809488736	-7.7958592832197802
HV	3.8073549220576002	-6.9839316313723501
HV	3.90689059560852	-6.3569750419865603
HV	4	-6.8447688837007199
HV	4.75488750216347	-5.3104324560495302
HV	3.5849625007211601	-5.5063526660247897
HV	5.2094533656289501	-5.5328248773859796
HV	3.90689059560852	-6.3451978742102098
HV	4.5235619560570104	-5.6012118523662302
HV	4.2479275134435897	-6.2764851241262001
HV	3.70043971814109	-6.4173476599660502
HV	3.5849625007211601	-6.4932965131993399
HV	4.70043971814109	-5.2990276927772797
HV	5.6147098441152101	-4.1102928415602102
HV	4.5235619560570104	-5.4868124796291502
HV	5.1699250014423104	-4.7140651920561298
HV	4.8579809951275701	-4.9567955014348302
HV	3.70043971814109	-6.8953949567706898
HV	4.5235619560570104	-5.6012118523662302
HV	4.3923174227787598	-5.8365012677171197
HV	4	-5.7799177393507497
HV	5.32192809488736	-6.61528703757795
HV	4.9541963103868802	-4.7065117976244899
HV	4	-6.2542893780120004
HV	3.70043971814109	-6.3928946162415103
HV	5.70043971814109	-4.50307753399193
HV	3.4594316186373	-7.03978486610586
HV	3.5849625007211601	-7.0209258388545503
HV	3.90689059560852	-6.6295008967976603
HV	4.70043971814109	-5.61528703757795
HV	3.90689059560852	-6.1481610271506604
HV	5.08746284125034	-5.3277104474813699
HV	4.5235619560570104	-5.4111954329844503
HV	4	-6.6295008967976603
HV	3.70043971814109	-6.6730025354342404
HV	3.5849625007211601	-6.5872726614083597
HV	4	-6.8119789485830502
HV	4	-6.8282807609121496
HV	4.2479275134435897	-5.5734668618833298
HV	4.2479275134435897	-6.6012118523662302
HV	4.1699250014423104	-4.6188273952832004
HV	4.75488750216347	-5.4932965131993399
HV	4.5849625007211596	-5.55979192498625
HV	4.75488750216347	-5.4297313844218804
HV	4.75488750216347	-5.1028370366411702
HV	4	-5.4868124796291502
HV	4.3923174227787598	-6.5063526660247897
HV	3.5849625007211601	-7.1177873781071401
HV	4.32192809488736	-5.9657842846620897
HV	3.70043971814109	-7.0023101606872
HV	5.2094533656289501	-5.8038966022851897
HV	4.8073549220576002	-6.1481610271506604
HV	4.32192809488736	-7.2002495382991096
HV	4.3923174227787598	-6.2433182601909998
HV	4.32192809488736	-5.6952553422813699
HV	4.32192809488736	-6.0588936890535701
HV	3.5849625007211601	-6.68779953736232
HV	4.5235619560570104	-6.8614476248473499
HV	4.08746284125034	-6.0115879742752103
DO	8.5849625007211596	-1.16229890906613
DO	8.6934869574993296	-0.91185840313098199
DO	9.3901689562001796	-2.62237646236427
DO	11.0416591516372	-0.24554002637452099
DO	8.9454438363779101	-1.45205668870965
DO	11.323617763291599	-0.376507669572274
DO	9.9233274854191897	-1.5174614521545799
DO	7.9772799234999203	-1.5687514675652401
DO	7.8765169465650002	-2.7998723457264001
DO	9.7414669864011501	-5.2595665153199501E-2
DO	8.9425145053392399	-1.3375210295767499
DO	10.211888294546	-1.73312352787181
DO	8.3442959079158197	-2.8468432119385798
DO	9.7090838125503396	-2.8365012677171202
DO	8.0389189892923003	-2.5924840880537001
DO	6.8948177633079402	-4.1949552386295998
DO	8.0821490413538708	-2.1759246437484401
DO	11.5868397879618	0.14090950654166201
DO	8.3663222142458196	-2.4571971725726098
DO	10.084808387804401	-1.53157308117652
DO	8.5584207132686601	-0.51271947061627399
DO	9.7846348455575196	-1.5563933485243899
DO	11.0140204703149	-1.4783461717333699
DO	8.2992080183872794	-3.5328248773859801
DO	9.6017707884077108	-1.2632652555088
DO	8.5887146355822601	-3.2750878406843902
DO	7.2384047393250803	-3.8804446153047198
DO	8.4008794362821799	-0.92549456363636995
DO	6.7813597135246599	-5.6438561897747199
DO	7.67948009950545	-4.0326838097307203
DO	6.8948177633079402	-3.3466647732088699
DO	4.8579809951275701	-5.4932965131993399
DO	6.5545888516776403	-5.2990276927772797
DO	9.8657332708517593	-0.590093180470736
DO	5.9068905956085196	-6.3451978742102098
DO	8.4093909361377008	-0.18327742899869801
DO	10.479780264029101	0.27321747310349598
DO	5.0443941193584498	-5.9040080870754004
DO	9.9729797860662899	-2.4941090702700399
DO	8.2479275134435905	-3.5096352500140902
DO	7.6724253419714996	-2.4414384681995398
DO	6.7813597135246599	-4.2709040918629002
DO	9.1548181090520995	-1.8003747643422701
DO	6.4093909361376999	-6.68779953736232
DO	7.3575520046180802	-1.8520421186128999
DO	7.9829935746943104	-3.8656476133766402
DO	7.9541963103868802	-3.0092629213289701
DO	7.4918530963296801	-3.3763203917059901
DO	5.32192809488736	-4.6510877590058
DO	7.08746284125034	-2.4351828701452498
DO	7.6073303137496104	-4.0855885557189904
DO	9.6054795180616708	-0.860137631984359
DO	9.8185821774808595	0.19295161806985001
DO	11.1350679457778	0.21337839072506201
DO	8.8978454560055091	-2.54371951848927
DO	6.1898245588800203	-4.6117553466077004
DO	10.3966047811819	-2.1090475285429799
DO	8.8201789624151896	-6.1379652600447701
DO	10.329796338220699	-2.29335894269059
DO	8.7313190310250608	-1.3928946162415099
DO	10.0728025345442	-1.36959452851768
DO	8.4553272203045609	-2.7838866415536998
DO	9.8672787397096595	-0.98793197669091004
DO	7.6293566200796104	-6.0782590139205004
DO	8.8641861446542798	-1.86933266018449
DO	6.8703647195834101	-5.3989691306511904
DO	7.9943534368588596	-3.0540927027897502
DO	7.7747870596011701	-3.24742265852373
DO	7.8392037880969401	-3.6402539530945299
DO	9.7813597135246599	0.27596058027806403
DO	9.6724253419715005	-0.78413506084675999
DO	7.8265484872909203	-3.6012118523662302
DO	9.5812005819249606	-1.77546573672027
DO	7.1292830169449699	-5.5530027593236104
DO	7.08746284125034	-2.8069221784536298
DO	7.7944158663501097	-5.1949552386295998
DO	6.5545888516776403	-4.3748230433194903
DO	6.4918530963296801	-4.2709040918629002
DO	6.9886846867721699	-5.61528703757795
DO	9.1497471195046796	-2.8038966022851901
DO	10.244363835120501	-1.94786237666482
DO	9.5333297323058304	-0.75073671393880703
Fig 5
Confirmatory Cohort Case Values
FAH Relative Intensity (light/heavy)
ALT (U/L) determined clinically for patients or by research methods for HV
no missing data
SUBGROUP	Log2(biomarker value)	Type	Log2(ALT)
HV	-6.5063526660247897	HV	4.5849625007211596
HV	-7.61528703757795	HV	3.32192809488736
HV	-6.2433182601909998	HV	3.8073549220576002
HV	-5.7331235278718102	HV	3.90689059560852
HV	-6.7641504234924401	HV	4
HV	-7.1791879227712796	HV	4.75488750216347
HV	-5.8868329432672697	HV	3.5849625007211601
HV	-5.94786237666482	HV	5.2094533656289501
HV	-5.7254699553283803	HV	3.90689059560852
HV	-5.92139016530363	HV	4.5235619560570104
HV	-7.6438561897747199	HV	4.2479275134435897
HV	-6.5734668618833298	HV	3.70043971814109
HV	-5.6510877590058	HV	3.5849625007211601
HV	-5.7799177393507497	HV	4.70043971814109
HV	-4.7918573526622801	HV	5.6147098441152101
HV	-6.2108967824986197	HV	4.5235619560570104
HV	-5.2990276927772797	HV	5.1699250014423104
HV	-5.3928946162415103	HV	4.8579809951275701
HV	-6.6012118523662302	HV	3.70043971814109
HV	-6.6730025354342404	HV	4.5235619560570104
HV	-6.0303245368568001	HV	4.3923174227787598
HV	-6.1278410427710597	HV	4
HV	-6.5328248773859796	HV	5.32192809488736
HV	-5.92139016530363	HV	4.9541963103868802
HV	-5.8282807609121496	HV	4
HV	-6.4422223286050704	HV	3.70043971814109
HV	-5.8038966022851897	HV	5.70043971814109
HV	-6.4050693301876098	HV	3.4594316186373
HV	-6.9301603749313703	HV	3.5849625007211601
HV	-6.70274987882829	HV	3.90689059560852
HV	-6.0782590139205004	HV	4.70043971814109
HV	-6.03978486610586	HV	3.90689059560852
HV	-5.7178567712185	HV	5.08746284125034
HV	-6.32192809488736	HV	4.5235619560570104
HV	-6.61528703757795	HV	4
HV	-6.7641504234924401	HV	3.70043971814109
HV	-6.7485535684414204	HV	3.5849625007211601
HV	-6.5328248773859796	HV	4
HV	-6.38082178394093	HV	4
HV	-6.1078032895345196	HV	4.2479275134435897
HV	-6.55979192498625	HV	4.2479275134435897
HV	-5.9567955014348302	HV	4.1699250014423104
HV	-6.2542893780120004	HV	4.75488750216347
HV	-5.9930916306578199	HV	4.5849625007211596
HV	-5.9126729482025198	HV	4.75488750216347
HV	-6.0023101606872	HV	4.75488750216347
HV	-6.2542893780120004	HV	4
HV	-6.1278410427710597	HV	4.3923174227787598
HV	-7.4803574574918503	HV	3.5849625007211601
HV	-6.38082178394093	HV	4.32192809488736
HV	-6.6295008967976603	HV	3.70043971814109
HV	-5.55979192498625	HV	5.2094533656289501
HV	-7.0023101606872	HV	4.8073549220576002
HV	-7.0209258388545503	HV	4.32192809488736
HV	-6.7485535684414204	HV	4.3923174227787598
HV	-6.4173476599660502	HV	4.32192809488736
HV	-6.0493076402243702	HV	4.32192809488736
HV	-6.8282807609121496	HV	3.5849625007211601
HV	-6.8614476248473499	HV	4.5235619560570104
HV	-6.6730025354342404	HV	4.08746284125034
DO	-2.9612828924271501	DO	8.5849625007211596
DO	-2.25911560248234	DO	8.6934869574993296
DO	-1.07673670182305	DO	9.3901689562001796
DO	-0.81197894858305197	DO	11.0416591516372
DO	-2.3075728019102901	DO	8.9454438363779101
DO	-0.10562845003872499	DO	11.323617763291599
DO	-1.9862161845669	DO	9.9233274854191897
DO	-3.5614942202172499	DO	7.9772799234999203
DO	-1.55088768045058	DO	7.8765169465650002
DO	-2.1883645691462599	DO	9.7414669864011501
DO	-1.9714308478032301	DO	8.9425145053392399
DO	-0.90077213422513902	DO	10.211888294546
DO	-3.4500844463780398	DO	8.3442959079158197
DO	-2.3853372650634199	DO	9.7090838125503396
DO	-2.22836791872502	DO	8.0389189892923003
DO	-3.7254699553283799	DO	6.8948177633079402
DO	-3.67484388225841	DO	8.0821490413538708
DO	-0.50532838835244998	DO	11.5868397879618
DO	-2.3255393484397402	DO	8.3663222142458196
DO	-1.2263411868896399	DO	10.084808387804401
DO	-2.0752159943555002	DO	8.5584207132686601
DO	-0.13368543862295301	DO	9.7846348455575196
DO	-1.23956612532989	DO	11.0140204703149
DO	-3.4281775931667999	DO	8.2992080183872794
DO	-1.243318260191	DO	9.6017707884077108
DO	-3.7427479467602098	DO	8.5887146355822601
DO	-5.0540927027897498	DO	7.2384047393250803
DO	-1.9545570292388299	DO	8.4008794362821799
DO	-3.8262329322632902	DO	6.7813597135246599
DO	-4.03978486610586	DO	7.67948009950545
DO	-2.4173476599660502	DO	6.8948177633079402
DO	-5.4998098201580197	DO	4.8579809951275701
DO	-3.6785336414074701	DO	6.5545888516776403
DO	-2.1759246437484401	DO	9.8657332708517593
DO	-5.38082178394093	DO	5.9068905956085196
DO	-1.45166202449138	DO	8.4093909361377008
DO	-1.4320652135221801	DO	10.479780264029101
DO	-4.9885043611621702	DO	5.0443941193584498
DO	-8.7027498788282909	DO	9.9729797860662899
DO	-3.1989241408325402	DO	8.2479275134435905
DO	-2.2863041851566401	DO	7.6724253419714996
DO	-2.9646576192078	DO	6.7813597135246599
DO	-2.27229732716276	DO	9.1548181090520995
DO	-3.9126729482025202	DO	6.4093909361376999
DO	-3.5563933485243902	DO	7.3575520046180802
DO	-4.1405074546072198	DO	7.9829935746943104
DO	-2.3444649836478999	DO	7.9541963103868802
DO	-4.0279691158586699	DO	7.4918530963296801
DO	-5.2216231890916802	DO	5.32192809488736
DO	-3.4004917640810599	DO	7.08746284125034
DO	-4.4173476599660502	DO	7.6073303137496104
DO	-2.3161688255986799	DO	9.6054795180616708
DO	-0.61396164011138599	DO	9.8185821774808595
DO	-1.2276920250415999	DO	11.1350679457778
DO	-3.6730025354342399	DO	8.8978454560055091
DO	-4.8825709164131101	DO	6.1898245588800203
DO	-0.394221232464536	DO	10.3966047811819
DO	-5.8038966022851897	DO	8.8201789624151896
DO	-2.5228407888133599	DO	10.329796338220699
DO	-3.6785336414074701	DO	8.7313190310250608
DO	-1.3838305338132699	DO	10.0728025345442
DO	-2.6348674065474702	DO	8.4553272203045609
DO	-2.0098438333726101	DO	9.8672787397096595
DO	-5.4050693301876098	DO	7.6293566200796104
DO	-2.77201254126541	DO	8.8641861446542798
DO	-5.8447688837007199	DO	6.8703647195834101
DO	-4.0421596732937699	DO	7.9943534368588596
DO	-4.59422542205012	DO	7.7747870596011701
DO	-4.0115879742752103	DO	7.8392037880969401
DO	-1.75097948971404	DO	9.7813597135246599
DO	-3.2695122007362198	DO	9.6724253419715005
DO	-3.55979192498625	DO	7.8265484872909203
DO	-2.5538496598709099	DO	9.5812005819249606
DO	-5.4868124796291502	DO	7.1292830169449699
DO	-4.4204336398397901	DO	7.08746284125034
DO	-5.7563309190331404	DO	7.7944158663501097
DO	-5.7254699553283803	DO	6.5545888516776403
DO	-4.8614476248473499	DO	6.4918530963296801
DO	-5.4998098201580197	DO	6.9886846867721699
DO	-3.7661119398257199	DO	9.1497471195046796
DO	-2.60647396777164	DO	10.244363835120501
DO	-2.5734668618833298	DO	9.5333297323058304
Fig 5
Confirmatory Cohort Case Values
CPS1 Relative Intensity (light/heavy)
ALT (U/L) determined clinically for patients or by research methods for HV
no missing data
SUBGROUP	Log2(biomarker value)	Type	Log2(ALT)
HV	-11.287712379549401	HV	4.5849625007211596
HV	-12.2877123795495	HV	3.32192809488736
HV	-11.7027498788283	HV	3.8073549220576002
HV	-11.287712379549401	HV	3.90689059560852
HV	-10.965784284662099	HV	3.5849625007211601
HV	-11.287712379549401	HV	5.2094533656289501
HV	-10.480357457491801	HV	3.90689059560852
HV	-10.965784284662099	HV	4.5235619560570104
HV	-11.287712379549401	HV	4.2479275134435897
HV	-10.480357457491801	HV	3.70043971814109
HV	-11.287712379549401	HV	3.5849625007211601
HV	-9.8282807609121505	HV	4.70043971814109
HV	-10.965784284662099	HV	5.6147098441152101
HV	-11.7027498788283	HV	4.5235619560570104
HV	-10.965784284662099	HV	5.1699250014423104
HV	-11.287712379549401	HV	4.8579809951275701
HV	-11.287712379549401	HV	3.70043971814109
HV	-10.965784284662099	HV	4.5235619560570104
HV	-14.287712379549401	HV	4.3923174227787598
HV	-11.287712379549401	HV	4
HV	-13.287712379549401	HV	5.32192809488736
HV	-10.480357457491801	HV	4.9541963103868802
HV	-11.7027498788283	HV	4
HV	-12.2877123795495	HV	3.70043971814109
HV	-12.2877123795495	HV	3.5849625007211601
HV	-14.287712379549401	HV	3.70043971814109
HV	-10.480357457491801	HV	5.70043971814109
HV	-14.287712379549401	HV	3.4594316186373
HV	-13.287712379549401	HV	3.5849625007211601
HV	-10.7027498788283	HV	3.90689059560852
HV	-10.7027498788283	HV	4.70043971814109
HV	-14.287712379549401	HV	3.90689059560852
HV	-11.7027498788283	HV	5.08746284125034
HV	-10.480357457491801	HV	4.5235619560570104
HV	-11.7027498788283	HV	4
HV	-12.2877123795495	HV	3.5849625007211601
HV	-12.2877123795495	HV	4
HV	-11.287712379549401	HV	4
HV	-13.287712379549401	HV	4.2479275134435897
HV	-11.287712379549401	HV	4.2479275134435897
HV	-12.2877123795495	HV	4.1699250014423104
HV	-10.965784284662099	HV	4.75488750216347
HV	-12.2877123795495	HV	4.5849625007211596
HV	-12.2877123795495	HV	4.75488750216347
HV	-11.287712379549401	HV	4.75488750216347
HV	-10.2877123795495	HV	4
HV	-11.7027498788283	HV	4.3923174227787598
HV	-12.2877123795495	HV	3.5849625007211601
HV	-11.287712379549401	HV	4.32192809488736
HV	-13.287712379549401	HV	4.32192809488736
HV	-11.7027498788283	HV	4
HV	-10.7027498788283	HV	4.75488750216347
HV	-11.7027498788283	HV	4.5235619560570104
HV	-11.7027498788283	HV	4.08746284125034
HV	-11.287712379549401	HV	4.3923174227787598
HV	-11.287712379549401	HV	4.32192809488736
HV	-12.2877123795495	HV	3.70043971814109
HV	-10.2877123795495	HV	5.2094533656289501
HV	-11.7027498788283	HV	4.8073549220576002
HV	-11.7027498788283	HV	4.32192809488736
DO	-6.5462453931482996	DO	8.5849625007211596
DO	-5.5129253199482804	DO	8.6934869574993296
DO	-9.3808217839409291	DO	9.3901689562001796
DO	-5.1177873781071401	DO	11.0416591516372
DO	-7.3335160691625703	DO	8.9454438363779101
DO	-5.25980638297957	DO	11.323617763291599
DO	-5.0782590139205004	DO	9.9233274854191897
DO	-8.4803574574918503	DO	7.9772799234999203
DO	-9.03978486610586	DO	7.8765169465650002
DO	-6.38082178394093	DO	9.7414669864011501
DO	-8.5328248773859805	DO	8.9425145053392399
DO	-5.1430541367175699	DO	10.211888294546
DO	-5.1078032895345196	DO	8.3442959079158197
DO	-9.8282807609121505	DO	9.7090838125503396
DO	-9.4803574574918397	DO	8.0389189892923003
DO	-7.55979192498625	DO	6.8948177633079402
DO	-7.61528703757795	DO	8.0821490413538708
DO	-5.5530027593236104	DO	11.5868397879618
DO	-6.8447688837007199	DO	8.3663222142458196
DO	-7.3104324560495302	DO	10.084808387804401
DO	-3.7543826472436201	DO	8.5584207132686601
DO	-6.2108967824986197	DO	9.7846348455575196
DO	-4.3132977897439204	DO	11.0140204703149
DO	-8.4803574574918503	DO	8.2992080183872794
DO	-7.0782590139205004	DO	9.6017707884077108
DO	-7.7331235278718102	DO	8.5887146355822601
DO	-7.70274987882829	DO	7.2384047393250803
DO	-6.4297313844218804	DO	8.4008794362821799
DO	-10.965784284662099	DO	6.7813597135246599
DO	-10.117787378107099	DO	7.67948009950545
DO	-10.965784284662099	DO	6.8948177633079402
DO	-10.480357457491801	DO	4.8579809951275701
DO	-9.8282807609121505	DO	6.5545888516776403
DO	-7.8282807609121496	DO	9.8657332708517593
DO	-11.287712379549401	DO	5.9068905956085196
DO	-6.9839316313723501	DO	8.4093909361377008
DO	-6.3335160691625703	DO	10.479780264029101
DO	-10.7027498788283	DO	5.0443941193584498
DO	-8.2433182601909998	DO	9.9729797860662899
DO	-6.9301603749313703	DO	8.2479275134435905
DO	-7.8614476248473499	DO	7.6724253419714996
DO	-10.965784284662099	DO	6.7813597135246599
DO	-8.8282807609121505	DO	9.1548181090520995
DO	-9.4803574574918397	DO	6.4093909361376999
DO	-8.3335160691625703	DO	7.3575520046180802
DO	-6.2877123795494496	DO	7.9829935746943104
DO	-8.1177873781071401	DO	7.9541963103868802
DO	-6.8282807609121496	DO	7.4918530963296801
DO	-11.287712379549401	DO	5.32192809488736
DO	-6.9301603749313703	DO	7.08746284125034
DO	-8.4297313844218795	DO	7.6073303137496104
DO	-3.7083964419694402	DO	9.6054795180616708
DO	-4.2681216511915698	DO	10.3966047811819
DO	-11.7027498788283	DO	8.8201789624151896
DO	-5.92139016530363	DO	10.329796338220699
DO	-7.70274987882829	DO	8.7313190310250608
DO	-5.68779953736232	DO	10.0728025345442
DO	-9.7027498788282909	DO	8.4553272203045609
DO	-5.2216231890916802	DO	9.8672787397096595
DO	-10.480357457491801	DO	7.6293566200796104
DO	-9.2002495382991096	DO	8.8641861446542798
DO	-10.2877123795495	DO	6.8703647195834101
DO	-10.117787378107099	DO	6.1898245588800203
DO	-8.9657842846620905	DO	7.9943534368588596
DO	-9.2002495382991096	DO	7.7747870596011701
DO	-8.2877123795494505	DO	7.8392037880969401
DO	-6.0209258388545503	DO	9.7813597135246599
DO	-5.2270164478619003	DO	9.6724253419715005
DO	-9.8282807609121505	DO	7.8265484872909203
DO	-8.4803574574918503	DO	9.5812005819249606
DO	-10.480357457491801	DO	7.1292830169449699
DO	-6.8953949567706898	DO	7.08746284125034
DO	-5.2877123795494496	DO	9.8185821774808595
DO	-5.6438561897747199	DO	11.1350679457778
DO	-9.2877123795494505	DO	8.8978454560055091
DO	-11.287712379549401	DO	7.7944158663501097
DO	-9.4803574574918397	DO	6.5545888516776403
DO	-10.965784284662099	DO	6.4918530963296801
DO	-10.480357457491801	DO	6.9886846867721699
DO	-9.7027498788282909	DO	9.1497471195046796
DO	-7.1379652600447701	DO	10.244363835120501
DO	-4.3481331652347599	DO	9.5333297323058304
Fig 5
Confirmatory Cohort Case Values
FBP1 Relative Intensity (light/heavy)
ALT (U/L) determined clinically for patients or by research methods for HV
missing data for FBP1 where below detection limit (ND)
SUBGROUP	Log2(ALT)	Log2(FBP1 value)
HV	4.5849625007211596	-11.287712379549401
HV	3.32192809488736	-13.287712379549401
HV	3.8073549220576002	-11.7027498788283
HV	3.90689059560852	-13.287712379549401
HV	4	-9.9657842846620905
HV	4.75488750216347	-11.287712379549401
HV	3.5849625007211601	-10.965784284662099
HV	5.2094533656289501	-13.287712379549401
HV	3.90689059560852	-13.287712379549401
HV	4.5235619560570104	-11.7027498788283
HV	4.2479275134435897	-11.287712379549401
HV	3.70043971814109	-10.480357457491801
HV	3.5849625007211601	-9.7027498788282909
HV	4.70043971814109	-11.287712379549401
HV	5.6147098441152101	-9.7027498788282909
HV	4.5235619560570104	-10.2877123795495
HV	5.1699250014423104	-11.287712379549401
HV	4.8579809951275701	-10.480357457491801
HV	3.70043971814109	-12.2877123795495
HV	4.5235619560570104	ND
HV	4.3923174227787598	-13.287712379549401
HV	4	ND
HV	5.32192809488736	ND
HV	4.9541963103868802	ND
HV	4	-12.2877123795495
HV	3.70043971814109	ND
HV	5.70043971814109	ND
HV	3.4594316186373	ND
HV	3.5849625007211601	ND
HV	3.90689059560852	-10.117787378107099
HV	4.70043971814109	ND
HV	3.90689059560852	ND
HV	5.08746284125034	ND
HV	4.5235619560570104	ND
HV	4	-10.965784284662099
HV	3.70043971814109	-10.965784284662099
HV	3.5849625007211601	-10.7027498788283
HV	4	-11.7027498788283
HV	4	ND
HV	4.2479275134435897	-11.287712379549401
HV	4.2479275134435897	-10.117787378107099
HV	4.1699250014423104	ND
HV	4.75488750216347	ND
HV	4.5849625007211596	-11.287712379549401
HV	4.75488750216347	ND
HV	4.75488750216347	-10.480357457491801
HV	4	-10.965784284662099
HV	4.3923174227787598	-10.965784284662099
HV	3.5849625007211601	-10.965784284662099
HV	4.32192809488736	ND
HV	3.70043971814109	-10.480357457491801
HV	5.2094533656289501	-11.287712379549401
HV	4.8073549220576002	-11.287712379549401
HV	4.32192809488736	ND
HV	4.3923174227787598	ND
HV	4.32192809488736	-10.965784284662099
HV	4.32192809488736	ND
HV	3.5849625007211601	ND
HV	4.5235619560570104	ND
HV	4.08746284125034	ND
DO	8.5849625007211596	ND
DO	8.6934869574993296	-6.46753341713426
DO	9.3901689562001796	-8.9657842846620905
DO	11.0416591516372	-4.8572598278839196
DO	8.9454438363779101	-6.70274987882829
DO	11.323617763291599	-4.5129253199482804
DO	9.9233274854191897	-6.4297313844218804
DO	7.9772799234999203	-6.3928946162415103
DO	7.8765169465650002	-8.5328248773859805
DO	9.7414669864011501	-5.32192809488736
DO	8.9425145053392399	-6.0209258388545503
DO	10.211888294546	-5.8953949567706898
DO	8.3442959079158197	-8.1584293626044797
DO	9.7090838125503396	-7.7958592832197802
DO	8.0389189892923003	-9.3808217839409291
DO	6.8948177633079402	-9.4803574574918397
DO	8.0821490413538708	-7.7958592832197802
DO	11.5868397879618	-4.6547171824064897
DO	8.3663222142458196	-7.7331235278718102
DO	10.084808387804401	-6.1687713068259402
DO	8.5584207132686601	-5.92139016530363
DO	9.7846348455575196	-6.0685438590872902
DO	11.0140204703149	-5.53951952995999
DO	8.2992080183872794	-8.8953949567706907
DO	9.6017707884077108	-6.2433182601909998
DO	8.5887146355822601	ND
DO	7.2384047393250803	-6.4803574574918503
DO	8.4008794362821799	-7.6730025354342404
DO	6.7813597135246599	-7.1584293626044797
DO	7.67948009950545	-9.1177873781071401
DO	6.8948177633079402	-9.4803574574918397
DO	4.8579809951275701	-6.0782590139205004
DO	6.5545888516776403	ND
DO	9.8657332708517593	-6.70274987882829
DO	5.9068905956085196	-6.70274987882829
DO	8.4093909361377008	-6.4173476599660502
DO	10.479780264029101	-5.8447688837007199
DO	5.0443941193584498	-6.1896802965889197
DO	9.9729797860662899	ND
DO	8.2479275134435905	-9.2002495382991096
DO	7.6724253419714996	-7.7641504234924401
DO	6.7813597135246599	-11.287712379549401
DO	9.1548181090520995	-7.8953949567706898
DO	6.4093909361376999	-5.8953949567706898
DO	7.3575520046180802	-8.3335160691625703
DO	7.9829935746943104	-8.9657842846620905
DO	7.9541963103868802	-8.9657842846620905
DO	7.4918530963296801	-6.5328248773859796
DO	5.32192809488736	-5.9930916306578199
DO	7.08746284125034	-6.9657842846620897
DO	7.6073303137496104	-10.480357457491801
DO	9.6054795180616708	-6.6438561897747199
DO	9.8185821774808595	ND
DO	11.1350679457778	-5.6583557594698402
DO	8.8978454560055091	-9.5872726614083597
DO	6.1898245588800203	-5.8783214434117497
DO	10.3966047811819	-6.0303245368568001
DO	8.8201789624151896	-12.2877123795495
DO	10.329796338220699	-8.4297313844218795
DO	8.7313190310250608	-8.2002495382991096
DO	10.0728025345442	-5.7102835515137
DO	8.4553272203045609	ND
DO	9.8672787397096595	-7.0782590139205004
DO	7.6293566200796104	-10.965784284662099
DO	8.8641861446542798	-7.70274987882829
DO	6.8703647195834101	-6.2002495382991096
DO	7.9943534368588596	-7.70274987882829
DO	7.7747870596011701	-8.8282807609121505
DO	7.8392037880969401	-5.7958592832197802
DO	9.7813597135246599	-6.61528703757795
DO	9.6724253419715005	-6.61528703757795
DO	7.8265484872909203	-8.8953949567706907
DO	9.5812005819249606	-8.1177873781071401
DO	7.1292830169449699	-10.2877123795495
DO	7.08746284125034	-6.1791879227712796
DO	7.7944158663501097	-9.8282807609121505
DO	6.5545888516776403	-10.2877123795495
DO	6.4918530963296801	-10.7027498788283
DO	6.9886846867721699	-10.7027498788283
DO	9.1497471195046796	-8.3335160691625703
DO	10.244363835120501	-5.6730025354342404
DO	9.5333297323058304	-5.9930916306578199

## Sheet: Figure 6
SigName	scores	Group		Note: Gray area in the figure indicates the standard error
Zone 3	0.27380831736838801	HV
Zone 3	-0.25207196940160398	HV
Zone 3	0.16419251955893699	HV
Zone 3	0.12568835657344499	HV
Zone 3	-9.9775101377838099E-2	HV
Zone 3	-5.8718011791247797E-2	HV
Zone 3	0.11253612970768199	HV
Zone 3	5.13282472307846E-2	HV
Zone 3	4.5000537556344703E-3	HV
Zone 3	0.32910269758594701	HV
Zone 1	0.17236404842275099	HV
Zone 1	0.12663513660498399	HV
Zone 1	4.4248429229301299E-2	HV
Zone 1	0.14172931068351799	HV
Zone 1	0.14216079119042599	HV
Zone 1	0.13251154057561501	HV
Zone 1	0.111641443195722	HV
Zone 1	1.0168952095917401E-3	HV
Zone 1	0.113526788452426	HV
Zone 1	0.14489776322317699	HV
Zone 2	0.11740299493180099	HV
Zone 2	1.27109127031193E-2	HV
Zone 2	-3.4248948389337001E-2	HV
Zone 2	6.33366610069373E-2	HV
Zone 2	0.128942689323816	HV
Zone 2	0.127615292202619	HV
Zone 2	0.13207035576840701	HV
Zone 2	-0.106298735444361	HV
Zone 2	7.3671159950221596E-2	HV
Zone 2	9.15473212178982E-2	HV
Zone 3	2.83776177284841E-2	DO
Zone 3	-5.0873042107638503E-2	DO
Zone 3	0.116356989003241	DO
Zone 3	4.1165989321469898E-3	DO
Zone 3	0.17829288091961801	DO
Zone 3	0.16326616865099	DO
Zone 3	0.105764666210502	DO
Zone 3	-8.8166872596730603E-2	DO
Zone 3	0.39784365167615299	DO
Zone 3	8.1102643395640495E-2	DO
Zone 1	8.7471680520248202E-2	DO
Zone 1	0.18982003400203301	DO
Zone 1	-1.29919553963332E-2	DO
Zone 1	0.16657566714795199	DO
Zone 1	0.154062982310508	DO
Zone 1	2.1177232147261301E-2	DO
Zone 1	0.143785813861185	DO
Zone 1	7.6112362701990496E-2	DO
Zone 1	0.171824108771573	DO
Zone 1	0.138399913192855	DO
Zone 2	-1.8162652868950701E-2	DO
Zone 2	0.209671043925969	DO
Zone 2	4.4846818134119101E-2	DO
Zone 2	0.15847697185092999	DO
Zone 2	6.6568892670220703E-2	DO
Zone 2	-3.2245233326155501E-3	DO
Zone 2	3.9566416165618602E-2	DO
Zone 2	7.2512507090405201E-2	DO
Zone 2	0.157612181835527	DO
Zone 2	9.3170491833302505E-2	DO
Zone 3	-0.170520752765672	DF
Zone 3	-0.19488119598113901	DF
Zone 3	-5.3477664105882602E-2	DF
Zone 3	2.30328366421589E-2	DF
Zone 3	-1.07797213029481E-2	DF
Zone 3	1.3698821855447E-2	DF
Zone 3	6.23008751055628E-2	DF
Zone 3	0.169747369961228	DF
Zone 3	3.0999276546079799E-2	DF
Zone 3	0.17597284121378501	DF
Zone 1	0.102892759084798	DF
Zone 1	-4.1072254921824397E-2	DF
Zone 1	4.5355501984691501E-2	DF
Zone 1	0.13772584358252901	DF
Zone 1	3.71542879347544E-2	DF
Zone 1	7.2168395705512006E-2	DF
Zone 1	0.144489860878215	DF
Zone 1	0.102005450726267	DF
Zone 1	7.9579378926890806E-2	DF
Zone 1	4.4896854150281801E-2	DF
Zone 2	-6.15021864070045E-3	DF
Zone 2	-9.0586961783905795E-2	DF
Zone 2	4.6542705058582601E-2	DF
Zone 2	0.115628388185603	DF
Zone 2	2.5132607574339001E-2	DF
Zone 2	4.0984327698825498E-2	DF
Zone 2	0.17062590680627099	DF
Zone 2	2.4276604439898201E-2	DF
Zone 2	-2.1388017806899199E-2	DF
Zone 2	-4.4415993663051101E-2	DF
SigName	Scores	Group		Note: Gray area in the figure indicates the standard error
Zone 3	0.27380831736838801	HV
Zone 3	-0.25207196940160398	HV
Zone 3	0.16419251955893699	HV
Zone 3	0.12568835657344499	HV
Zone 3	-9.9775101377838099E-2	HV
Zone 3	-5.8718011791247797E-2	HV
Zone 3	0.11253612970768199	HV
Zone 3	5.13282472307846E-2	HV
Zone 3	4.5000537556344703E-3	HV
Zone 3	0.32910269758594701	HV
Zone 1	0.17236404842275099	HV
Zone 1	0.12663513660498399	HV
Zone 1	4.4248429229301299E-2	HV
Zone 1	0.14172931068351799	HV
Zone 1	0.14216079119042599	HV
Zone 1	0.13251154057561501	HV
Zone 1	0.111641443195722	HV
Zone 1	1.0168952095917401E-3	HV
Zone 1	0.113526788452426	HV
Zone 1	0.14489776322317699	HV
Zone 2	0.11740299493180099	HV
Zone 2	1.27109127031193E-2	HV
Zone 2	-3.4248948389337001E-2	HV
Zone 2	6.33366610069373E-2	HV
Zone 2	0.128942689323816	HV
Zone 2	0.127615292202619	HV
Zone 2	0.13207035576840701	HV
Zone 2	-0.106298735444361	HV
Zone 2	7.3671159950221596E-2	HV
Zone 2	9.15473212178982E-2	HV
Zone 3	0.143340551042726	NDO
Zone 3	9.2383669750893099E-2	NDO
Zone 3	0.42325709731491301	NDO
Zone 3	-0.248250173133196	NDO
Zone 3	0.29029512536089802	NDO
Zone 1	0.11268445388628499	NDO
Zone 1	4.0385977368045098E-2	NDO
Zone 1	0.27437982469568001	NDO
Zone 1	-2.19672552357182E-2	NDO
Zone 1	0.19802566199957999	NDO
Zone 2	0.16755594345636299	NDO
Zone 2	9.8669079762534508E-3	NDO
Zone 2	0.32117938703135501	NDO
Zone 2	-3.85278579221583E-2	NDO
Zone 2	0.26515397456902401	NDO
Zone 3	0.20847001290633199	NDF
Zone 3	0.184845904974445	NDF
Zone 3	4.7098227349450801E-2	NDF
Zone 3	-0.17818575643375101	NDF
Zone 3	-7.6344557387902204E-2	NDF
Zone 1	8.8097251825116199E-2	NDF
Zone 1	0.114870476965459	NDF
Zone 1	0.10787145602845299	NDF
Zone 1	1.8105058386889399E-2	NDF
Zone 1	6.9793457104700002E-2	NDF
Zone 2	9.3286643481629405E-2	NDF
Zone 2	6.8618357986643203E-2	NDF
Zone 2	0.13223532864836399	NDF
Zone 2	-8.7442612749449006E-2	NDF
Zone 2	5.4487031008968803E-2	NDF

## Sheet: Supp Fig 1-LECT2
Supp Fig 1-LECT2
Discovery Cohort Cases
VSN Normalized Relative Intensity
LECT2
ND: Not Detected
Subgroup:	HV (n=10)	DO (n=10)	DF (n=10)	NDO (n=5)	NDF (n=5)	NAFLD (n=10)
Supp Fig 1-LECT2	1.07	1.47	0.33	-0.65	0.66	-0.11
Supp Fig 1-LECT2	0.36	1.34	-0.53	ND	ND	2.04
Supp Fig 1-LECT2	ND	ND	ND	-0.02	0.18	ND
Supp Fig 1-LECT2	ND	ND	ND	-1.39	-1.02	ND
Supp Fig 1-LECT2	-0.7	-0.08	-0.18	0.61	-0.59	0.49
Supp Fig 1-LECT2	0.09	0.33	-0.23			-0.15
Supp Fig 1-LECT2	0.15	0.61	-0.59			0.73
Supp Fig 1-LECT2	-2.57	1.33	-0.83			-0.8
Supp Fig 1-LECT2	-0.62	-0.22	-0.54			0.11
Supp Fig 1-LECT2	-0.26	0.85	0.77			-0.54

## Sheet: Supp Fig 2
Supp Fig 2
Confirmatory Cohort Cases
ACO1
Subgroup:	DO	DF	NDO	NDF
Supp Fig 2-ACO1	0.0153	0.001	0.0038	0.0006
Supp Fig 2-ACO1	0.0154	0.002	0.0433	0.0005
Supp Fig 2-ACO1	0.0038	0.0006	0.0389	0.0008
Supp Fig 2-ACO1	0.0409	0.003	0.0207	0.0004
Supp Fig 2-ACO1	0.0128	0.0028	0.0331	0.0058
Supp Fig 2-ACO1	0.0404	0.0117	0.0167	0.0005
Supp Fig 2-ACO1	0.026	0.0011	0.0027	0.0007
Supp Fig 2-ACO1	0.0094	0.0015	0.0009	0.0024
Supp Fig 2-ACO1	0.0041	0.0016	0.001	0.0014
Supp Fig 2-ACO1	0.0192	0.0013	0.0195	0.0009
Supp Fig 2-ACO1	0.0076	0.0008	0.0024	0.0006
Supp Fig 2-ACO1	0.0238	0.0008	0.0023	0.0092
Supp Fig 2-ACO1	0.0076	0.002	0.0094	0.0075
Supp Fig 2-ACO1	0.0056	0.0064	0.0027	0.001
Supp Fig 2-ACO1	0.0015	0.0009	0.013	0.0004
Supp Fig 2-ACO1	0.0033	0.0147	0.0274	0.0048
Supp Fig 2-ACO1	0.0043	0.0209	0.0049	0.0025
Supp Fig 2-ACO1	0.0282	0.0035	0.0232	0.0015
Supp Fig 2-ACO1	0.0082	0.0021	0.0632	0.0007
Supp Fig 2-ACO1	0.0161	0.001	0.0017	0.0018
Supp Fig 2-ACO1	0.0167	0.0048	0.0088	0.001
Supp Fig 2-ACO1	0.0245	0.0018	0.0139
Supp Fig 2-ACO1	0.0212	0.001	0.0061
Supp Fig 2-ACO1	0.0053	0.0124	0.0015
Supp Fig 2-ACO1	0.0123	0.0018	0.0028
Supp Fig 2-ACO1	0.004	0.0107	0.0086
Supp Fig 2-ACO1	0.0027	0.0015	0.0181
Supp Fig 2-ACO1	0.0115	0.002	0.0019
Supp Fig 2-ACO1	0.0013	0.0011	0.0009
Supp Fig 2-ACO1	0.0041	0.0009	0.0082
Supp Fig 2-ACO1	0.001	0.0012	0.0031
Supp Fig 2-ACO1	0.0017	0.0011	0.0107
Supp Fig 2-ACO1	0.0022	0.0009	0.0017
Supp Fig 2-ACO1	0.0077	0.0006	0.0025
Supp Fig 2-ACO1	0.0013	0.0005
Supp Fig 2-ACO1	0.0138	0.0022
Supp Fig 2-ACO1	0.0131	0.0014
Supp Fig 2-ACO1	0.001	0.0004
Supp Fig 2-ACO1	0.0027	0.0006
Supp Fig 2-ACO1	0.003	0.0009
Supp Fig 2-ACO1	0.0056	0.0006
Supp Fig 2-ACO1	0.0016	0.0016
Supp Fig 2-ACO1	0.0029	0.0013
Supp Fig 2-ACO1	0.0017	0.001
Supp Fig 2-ACO1	0.0035	0.0012
Supp Fig 2-ACO1	0.0046	0.0012
Supp Fig 2-ACO1	0.006	0.0023
Supp Fig 2-ACO1	0.004	0.0005
Supp Fig 2-ACO1	0.0016	0.0015
Supp Fig 2-ACO1	0.0017	0.0024
Supp Fig 2-ACO1	0.0037	0.0082
Supp Fig 2-ACO1	0.0127	0.0038
Supp Fig 2-ACO1	0.0281	0.0026
Supp Fig 2-ACO1	0.042	0.0009
Supp Fig 2-ACO1	0.0032	0.0172
Supp Fig 2-ACO1	0.0012	0.0005
Supp Fig 2-ACO1	0.0445	0.001
Supp Fig 2-ACO1	0.0008	0.0009
Supp Fig 2-ACO1	0.0071	0.002
Supp Fig 2-ACO1	0.0123	0.0033
Supp Fig 2-ACO1	0.0232	0.0017
Supp Fig 2-ACO1	0.0014	0.0008
Supp Fig 2-ACO1	0.0099	0.0012
Supp Fig 2-ACO1	0.0014	0.0005
Supp Fig 2-ACO1	0.0049	0.0007
Supp Fig 2-ACO1	0.0019	0.0012
Supp Fig 2-ACO1	0.0046	0.0009
Supp Fig 2-ACO1	0.0033	0.0005
Supp Fig 2-ACO1	0.0014	0.0006
Supp Fig 2-ACO1	0.0138	0.0004
Supp Fig 2-ACO1	0.007	0.0009
Supp Fig 2-ACO1	0.0031	0.0011
Supp Fig 2-ACO1	0.0071	0.001
Supp Fig 2-ACO1	0.0015	0.0009
Supp Fig 2-ACO1	0.0035	0.0012
Supp Fig 2-ACO1	0.002	0.0009
Supp Fig 2-ACO1	0.0011	0.0008
Supp Fig 2-ACO1	0.0021	0.0009
Supp Fig 2-ACO1	0.0013	0.0003
Supp Fig 2-ACO1	0.0053	0.0011
Supp Fig 2-ACO1	0.008	0.0008
Supp Fig 2-ACO1	0.0212	0.001
Supp Fig 2-ACO1		0.0055
Supp Fig 2
Confirmatory Cohort Cases
ALDOB
Subgroup:	DO	DF	NDO	NDF
Supp Fig 2-ALDOB	0.4468	0.0146	0.1245	0.0101
Supp Fig 2-ALDOB	0.5315	0.11	0.7273	0.0083
Supp Fig 2-ALDOB	0.1624	0.0157	0.7611	0.0136
Supp Fig 2-ALDOB	0.8435	0.0586	1.6757	0.0089
Supp Fig 2-ALDOB	0.3655	0.0897	0.5304	0.0956
Supp Fig 2-ALDOB	0.7703	0.1908	0.262	0.0095
Supp Fig 2-ALDOB	0.3493	0.03	0.399	0.0119
Supp Fig 2-ALDOB	0.3371	0.0347	0.0451	0.1874
Supp Fig 2-ALDOB	0.1436	0.1214	1.6167	0.0858
Supp Fig 2-ALDOB	0.9642	0.0152	0.7012	0.0183
Supp Fig 2-ALDOB	0.3957	0.0148	0.1384	0.0145
Supp Fig 2-ALDOB	0.3008	0.0212	0.0991	0.2086
Supp Fig 2-ALDOB	0.139	0.0342	0.8217	0.2059
Supp Fig 2-ALDOB	0.14	0.1565	0.0821	0.024
Supp Fig 2-ALDOB	0.1658	0.0559	0.3363	0.01
Supp Fig 2-ALDOB	0.0546	0.5854	2.2353	0.187
Supp Fig 2-ALDOB	0.2213	0.6648	0.1644	0.0802
Supp Fig 2-ALDOB	1.1026	0.1781	0.818	0.0562
Supp Fig 2-ALDOB	0.1821	0.0362	2.0915	0.0177
Supp Fig 2-ALDOB	0.3459	0.0733	0.0685	0.0423
Supp Fig 2-ALDOB	0.7009	0.0699	0.3386	0.0246
Supp Fig 2-ALDOB	0.34	0.0344	1.5399
Supp Fig 2-ALDOB	0.3589	0.02	0.3029
Supp Fig 2-ALDOB	0.0864	0.3627	0.0705
Supp Fig 2-ALDOB	0.4166	0.0262	0.0615
Supp Fig 2-ALDOB	0.1033	0.2933	0.294
Supp Fig 2-ALDOB	0.0679	0.0172	0.3252
Supp Fig 2-ALDOB	0.5265	0.0633	0.0356
Supp Fig 2-ALDOB	0.02	0.0195	0.0252
Supp Fig 2-ALDOB	0.0611	0.0194	0.3332
Supp Fig 2-ALDOB	0.0983	0.0402	0.0669
Supp Fig 2-ALDOB	0.0222	0.0173	0.7619
Supp Fig 2-ALDOB	0.0254	0.0696	0.0813
Supp Fig 2-ALDOB	0.6643	0.0135	0.0526
Supp Fig 2-ALDOB	0.0123	0.0172
Supp Fig 2-ALDOB	0.8807	0.1021
Supp Fig 2-ALDOB	1.2085	0.0161
Supp Fig 2-ALDOB	0.0167	0.0093
Supp Fig 2-ALDOB	0.1775	0.0162
Supp Fig 2-ALDOB	0.0878	0.0341
Supp Fig 2-ALDOB	0.1841	0.04
Supp Fig 2-ALDOB	0.0518	0.0383
Supp Fig 2-ALDOB	0.2871	0.0166
Supp Fig 2-ALDOB	0.0097	0.0122
Supp Fig 2-ALDOB	0.277	0.0367
Supp Fig 2-ALDOB	0.0686	0.0247
Supp Fig 2-ALDOB	0.1242	0.0389
Supp Fig 2-ALDOB	0.0963	0.0206
Supp Fig 2-ALDOB	0.0398	0.072
Supp Fig 2-ALDOB	0.1849	0.0306
Supp Fig 2-ALDOB	0.0589	0.035
Supp Fig 2-ALDOB	0.5509	0.1297
Supp Fig 2-ALDOB	1.1431	0.0704
Supp Fig 2-ALDOB	1.1594	0.0201
Supp Fig 2-ALDOB	0.1715	0.33
Supp Fig 2-ALDOB	0.0409	0.0124
Supp Fig 2-ALDOB	0.2318	0.0592
Supp Fig 2-ALDOB	0.0142	0.0302
Supp Fig 2-ALDOB	0.204	0.0537
Supp Fig 2-ALDOB	0.3808	0.1012
Supp Fig 2-ALDOB	0.387	0.082
Supp Fig 2-ALDOB	0.1452	0.0476
Supp Fig 2-ALDOB	0.5042	0.0261
Supp Fig 2-ALDOB	0.0148	0.0162
Supp Fig 2-ALDOB	0.2737	0.0083
Supp Fig 2-ALDOB	0.0237	0.0335
Supp Fig 2-ALDOB	0.1204	0.0159
Supp Fig 2-ALDOB	0.1053	0.0158
Supp Fig 2-ALDOB	0.0802	0.0217
Supp Fig 2-ALDOB	1.2108	0.0168
Supp Fig 2-ALDOB	0.5807	0.0336
Supp Fig 2-ALDOB	0.0824	0.0254
Supp Fig 2-ALDOB	0.2921	0.0226
Supp Fig 2-ALDOB	0.0213	0.0227
Supp Fig 2-ALDOB	0.1429	0.0315
Supp Fig 2-ALDOB	0.0273	0.014
Supp Fig 2-ALDOB	0.0482	0.0192
Supp Fig 2-ALDOB	0.0518	0.0149
Supp Fig 2-ALDOB	0.0204	0.0092
Supp Fig 2-ALDOB	0.1432	0.0323
Supp Fig 2-ALDOB	0.2592	0.0163
Supp Fig 2-ALDOB	0.5943	0.0131
Supp Fig 2-ALDOB		0.1623
Supp Fig 2
Confirmatory Cohort Cases
ASS1
Subgroup	DO	DF	NDO	NDF
Supp Fig 2-ASS1	0.0762	0.0015	0.0109	0.001
Supp Fig 2-ASS1	0.0612	0.0065	0.0951	0.0015
Supp Fig 2-ASS1	0.0168	0.001	0.1328	0.0025
Supp Fig 2-ASS1	0.2884	0.0187	0.1049	0.0014
Supp Fig 2-ASS1	0.0328	0.0105	0.1334	0.0192
Supp Fig 2-ASS1	0.1192	0.0426	0.0258	0.0013
Supp Fig 2-ASS1	0.0977	0.002	0.0161	0.0013
Supp Fig 2-ASS1	0.0199	0.004	0.0021	0.0102
Supp Fig 2-ASS1	0.0152	0.0073	0.0377	0.0099
Supp Fig 2-ASS1	0.063	0.0017	0.0388	0.0012
Supp Fig 2-ASS1	0.021	0.0017	0.0055	0.0014
Supp Fig 2-ASS1	0.0462	0.0025	0.0075	0.027
Supp Fig 2-ASS1	0.0139	0.0025	0.0302	0.0237
Supp Fig 2-ASS1	0.0223	0.0305	0.0039	0.0018
Supp Fig 2-ASS1	0.0104	0.0024	0.0269	0.0009
Supp Fig 2-ASS1	0.0051	0.0638	0.1167	0.0088
Supp Fig 2-ASS1	0.013	0.0341	0.0124	0.0114
Supp Fig 2-ASS1	0.1007	0.0198	0.0793	0.0068
Supp Fig 2-ASS1	0.0131	0.0034	0.304	0.0027
Supp Fig 2-ASS1	0.0477	0.002	0.0026	0.0027
Supp Fig 2-ASS1	0.0466	0.0044	0.0341	0.0013
Supp Fig 2-ASS1	0.0482	0.0036	0.0696
Supp Fig 2-ASS1	0.0533	0.0023	0.0539
Supp Fig 2-ASS1	0.0083	0.0277	0.0033
Supp Fig 2-ASS1	0.0447	0.0038	0.0074
Supp Fig 2-ASS1	0.0076	0.0467	0.0304
Supp Fig 2-ASS1	0.0048	0.0022	0.0685
Supp Fig 2-ASS1	0.0183	0.0063	0.0044
Supp Fig 2-ASS1	0.0039	0.0025	0.0017
Supp Fig 2-ASS1	0.0122	0.0014	0.0228
Supp Fig 2-ASS1	0.0042	0.0027	0.009
Supp Fig 2-ASS1	0.0021	0.0017	0.1092
Supp Fig 2-ASS1	0.0031	0.0037	0.0041
Supp Fig 2-ASS1	0.062	0.0011	0.0047
Supp Fig 2-ASS1	0.0018	0.0008
Supp Fig 2-ASS1	0.0407	0.0035
Supp Fig 2-ASS1	0.1143	0.0016
Supp Fig 2-ASS1	0.002	0.001
Supp Fig 2-ASS1	0.0153	0.0013
Supp Fig 2-ASS1	0.0064	0.0021
Supp Fig 2-ASS1	0.0085	0.0011
Supp Fig 2-ASS1	0.0026	0.0033
Supp Fig 2-ASS1	0.0054	0.0014
Supp Fig 2-ASS1	0.0029	0.0022
Supp Fig 2-ASS1	0.0057	0.0034
Supp Fig 2-ASS1	0.0103	0.0015
Supp Fig 2-ASS1	0.0046	0.0037
Supp Fig 2-ASS1	0.0045	0.002
Supp Fig 2-ASS1	0.0021	0.0023
Supp Fig 2-ASS1	0.0073	0.0037
Supp Fig 2-ASS1	0.0053	0.016
Supp Fig 2-ASS1	0.0359	0.0107
Supp Fig 2-ASS1	0.0642	0.0078
Supp Fig 2-ASS1	0.0957	0.0019
Supp Fig 2-ASS1	0.0097	0.0418
Supp Fig 2-ASS1	0.0022	0.001
Supp Fig 2-ASS1	0.0784	0.0026
Supp Fig 2-ASS1	0.002	0.002
Supp Fig 2-ASS1	0.025	0.0036
Supp Fig 2-ASS1	0.0328	0.0091
Supp Fig 2-ASS1	0.0498	0.0043
Supp Fig 2-ASS1	0.0062	0.005
Supp Fig 2-ASS1	0.0316	0.0028
Supp Fig 2-ASS1	0.005	0.002
Supp Fig 2-ASS1	0.0094	0.0011
Supp Fig 2-ASS1	0.0035	0.0036
Supp Fig 2-ASS1	0.0104	0.0017
Supp Fig 2-ASS1	0.0112	0.0016
Supp Fig 2-ASS1	0.0042	0.0018
Supp Fig 2-ASS1	0.0258	0.0008
Supp Fig 2-ASS1	0.0237	0.0027
Supp Fig 2-ASS1	0.0072	0.0022
Supp Fig 2-ASS1	0.0154	0.002
Supp Fig 2-ASS1	0.0044	0.0033
Supp Fig 2-ASS1	0.0039	0.0026
Supp Fig 2-ASS1	0.0068	0.002
Supp Fig 2-ASS1	0.0026	0.0016
Supp Fig 2-ASS1	0.0045	0.0028
Supp Fig 2-ASS1	0.006	0.0015
Supp Fig 2-ASS1	0.0184	0.0033
Supp Fig 2-ASS1	0.0185	0.0017
Supp Fig 2-ASS1	0.0757	0.0017
Supp Fig 2-ASS1		0.0126
Supp Fig 2
Confirmatory Cohort Cases
CPS1
NOT DETECTED (ND)
Subgroup:	DO	DF	NDO	NDF
Supp Fig 2-CPS1	0.0107	0.0491	0.0021
Supp Fig 2-CPS1	0.0219	0.0004	0.0504	0.0007
Supp Fig 2-CPS1	0.0015	0.0007	0.0457	0.0005
Supp Fig 2-CPS1	0.0288	0.0003	0.0164	0.0006
Supp Fig 2-CPS1	0.0062	0.0029	0.0306	0.0043
Supp Fig 2-CPS1	0.0261	0.0021	0.0106	0.0001
Supp Fig 2-CPS1	0.0296	0.0186	0.0024	0.0002
Supp Fig 2-CPS1	0.0028	0.0002	0.0008	0.0049
Supp Fig 2-CPS1	0.0019	0.0017	0.0059	0.0047
Supp Fig 2-CPS1	0.012	0.0027	0.0189	0.001
Supp Fig 2-CPS1	0.0027	0.0003	0.0025	0.0007
Supp Fig 2-CPS1	0.0283	0.0006	0.0015	0.0076
Supp Fig 2-CPS1	0.029	0.0003	0.004	0.0041
Supp Fig 2-CPS1	0.0011	0.0031	0.0054	0.0007
Supp Fig 2-CPS1	0.0014	0.0025	0.0182	0.0006
Supp Fig 2-CPS1	0.0053	0.001	0.0835	0.0045
Supp Fig 2-CPS1	0.0051	0.0096	0.0032	0.0042
Supp Fig 2-CPS1	0.0213	0.0163	0.0156	0.0019
Supp Fig 2-CPS1	0.0087	0.0017	0.1083	0.0008
Supp Fig 2-CPS1	0.0063	0.0058	0.0014	0.0011
Supp Fig 2-CPS1	0.0741	0.0005	0.0094	0.0003
Supp Fig 2-CPS1	0.0135	0.0015	0.0226
Supp Fig 2-CPS1	0.0503	0.0057	0.0102
Supp Fig 2-CPS1	0.0028	0.0005	0.0026
Supp Fig 2-CPS1	0.0074	0.083	0.003
Supp Fig 2-CPS1	0.0047	0.0004	0.0062
Supp Fig 2-CPS1	0.0048	0.0055	0.0158
Supp Fig 2-CPS1	0.0116	0.0006	0.001
Supp Fig 2-CPS1	0.0005	0.0008	0.0046
Supp Fig 2-CPS1	0.0009	0.0004	0.0116
Supp Fig 2-CPS1	0.0005	0.0003	0.0026
Supp Fig 2-CPS1	0.0007	0.0006	0.0338
Supp Fig 2-CPS1	0.0011	0.0005	0.0027
Supp Fig 2-CPS1	0.0044	0.0027	0.0055
Supp Fig 2-CPS1	0.0004	0.0003
Supp Fig 2-CPS1	0.0079	0.0003
Supp Fig 2-CPS1	0.0124	0.0012
Supp Fig 2-CPS1	0.0006	0.0009
Supp Fig 2-CPS1	0.0033	0.0005
Supp Fig 2-CPS1	0.0082	0.0001
Supp Fig 2-CPS1	0.0043	0.0006
Supp Fig 2-CPS1	0.0005	0.0004
Supp Fig 2-CPS1	0.0022	0.0006
Supp Fig 2-CPS1	0.0014	0.0011
Supp Fig 2-CPS1	0.0031	0.0024
Supp Fig 2-CPS1	0.0128	0.0027
Supp Fig 2-CPS1	0.0036	0.0011
Supp Fig 2-CPS1	0.0088	0.0039
Supp Fig 2-CPS1	0.0004	0.0018
Supp Fig 2-CPS1	0.0082	0.001
Supp Fig 2-CPS1	0.0029	0.0005
Supp Fig 2-CPS1	0.0765	0.0109
Supp Fig 2-CPS1	0.0256	0.0011
Supp Fig 2-CPS1	0.02	0.004
Supp Fig 2-CPS1	0.0016	0.0004
Supp Fig 2-CPS1	0.0009	0.0088
Supp Fig 2-CPS1	0.0519	0.0006
Supp Fig 2-CPS1	0.0003	0.0013
Supp Fig 2-CPS1	0.0165	0.0009
Supp Fig 2-CPS1	0.0048	0.0023
Supp Fig 2-CPS1	0.0194	0.0051
Supp Fig 2-CPS1	0.0012	0.0009
Supp Fig 2-CPS1	0.0268	0.0017
Supp Fig 2-CPS1	0.0007	0.0006
Supp Fig 2-CPS1	0.0017	0.0007
Supp Fig 2-CPS1	0.0008	0.0001
Supp Fig 2-CPS1	0.002	0.0004
Supp Fig 2-CPS1	0.0017	0.0002
Supp Fig 2-CPS1	0.0032	0.0002
Supp Fig 2-CPS1	0.0154	0.0001
Supp Fig 2-CPS1	0.0267	0.0001
Supp Fig 2-CPS1	0.0011	0.0007
Supp Fig 2-CPS1	0.0028	0.0004
Supp Fig 2-CPS1	0.0007	0.0004
Supp Fig 2-CPS1	0.0084	0.0006
Supp Fig 2-CPS1	0.0004	0.0026
Supp Fig 2-CPS1	0.0014	0.0004
Supp Fig 2-CPS1	0.0005	0.0006
Supp Fig 2-CPS1	0.0007	0.0006
Supp Fig 2-CPS1	0.0012	0.0001
Supp Fig 2-CPS1	0.0071	0.0011
Supp Fig 2-CPS1	0.0491	0.0003
Supp Fig 2-CPS1	ND	0.0006
Supp Fig 2-CPS1		0.0022
Supp Fig 2
Confirmatory Cohort Cases
DMGDH
NOT DETECTED (ND)
Subgroup:	DO	DF	NDO	NDF
Supp Fig 2-DMGDH	0.0012	0.0008	0.0005	0.0006
Supp Fig 2-DMGDH	0.0005	0.0004	0.0053	0.0004
Supp Fig 2-DMGDH	0.0011	0.0004	0.0005	0.0007
Supp Fig 2-DMGDH	0.005	0.0005	0.003	0.0004
Supp Fig 2-DMGDH	0.0009	0.0007	0.0033	0.0007
Supp Fig 2-DMGDH	0.0028	0.0006	0.0015	0.0004
Supp Fig 2-DMGDH	0.0036	0.0021	0.0009	0.0004
Supp Fig 2-DMGDH	0.0007	0.0005	0.0007	0.0007
Supp Fig 2-DMGDH	0.0006	0.0006	0.0005	0.0006
Supp Fig 2-DMGDH	0.0014	0.0005	0.0062	0.0005
Supp Fig 2-DMGDH	0.0009	0.0005	0.0014	0.0004
Supp Fig 2-DMGDH	0.0016	0.0006	0.0007	0.0007
Supp Fig 2-DMGDH	0.0021	0.0005	0.0014	0.001
Supp Fig 2-DMGDH	0.0009	0.001	0.001	0.0004
Supp Fig 2-DMGDH	0.0007	0.0006	0.0006	0.0005
Supp Fig 2-DMGDH	0.0012	0.0007	0.0176	0.0009
Supp Fig 2-DMGDH	0.0016	0.0018	0.0012	0.0007
Supp Fig 2-DMGDH	0.0021	0.0015	0.0018	0.0006
Supp Fig 2-DMGDH	0.0019	0.0007	0.0053	0.0004
Supp Fig 2-DMGDH	0.0019	0.0006	0.0002	0.0009
Supp Fig 2-DMGDH	0.0081	0.0004	0.0004	0.0006
Supp Fig 2-DMGDH	0.001	0.0008	0.002
Supp Fig 2-DMGDH	0.0024	0.0009	0.0005
Supp Fig 2-DMGDH	0.0009	0.0006	0.0007
Supp Fig 2-DMGDH	0.0015	0.0101	0.0007
Supp Fig 2-DMGDH	0.0013	0.0004	0.0009
Supp Fig 2-DMGDH	0.0009	0.0009	0.0013
Supp Fig 2-DMGDH	0.0016	0.0005	0.0004
Supp Fig 2-DMGDH	0.0007	0.0005	0.0002
Supp Fig 2-DMGDH	0.0007	0.0006	0.0021
Supp Fig 2-DMGDH	0.0006	0.0006	0.001
Supp Fig 2-DMGDH	0.0007	0.0006	0.0017
Supp Fig 2-DMGDH	0.0007	0.0005	0.0008
Supp Fig 2-DMGDH	0.001	0.001	0.002
Supp Fig 2-DMGDH	0.0006	0.0005
Supp Fig 2-DMGDH	0.0021	0.0005
Supp Fig 2-DMGDH	0.0016	0.0008
Supp Fig 2-DMGDH	0.0006	0.0009
Supp Fig 2-DMGDH	0.0011	0.0006
Supp Fig 2-DMGDH	0.0012	0.0007
Supp Fig 2-DMGDH	0.0004	0.0007
Supp Fig 2-DMGDH	0.0016	0.0005
Supp Fig 2-DMGDH	0.0017	0.0002
Supp Fig 2-DMGDH	0.0007	0.0008
Supp Fig 2-DMGDH	0.0006	0.0007
Supp Fig 2-DMGDH	0.0012	0.0008
Supp Fig 2-DMGDH	0.001	0.001
Supp Fig 2-DMGDH	0.0013	0.0012
Supp Fig 2-DMGDH	0.0004	0.0007
Supp Fig 2-DMGDH	0.0013	0.0006
Supp Fig 2-DMGDH	0.0008	0.0003
Supp Fig 2-DMGDH	0.0142	0.0016
Supp Fig 2-DMGDH	0.0003	0.0009
Supp Fig 2-DMGDH	0.0023	0.0008
Supp Fig 2-DMGDH	0.0005	0.0006
Supp Fig 2-DMGDH	0.0007	0.0014
Supp Fig 2-DMGDH	0.0045	0.0007
Supp Fig 2-DMGDH	0.0008	0.001
Supp Fig 2-DMGDH	0.0007	0.0009
Supp Fig 2-DMGDH	0.0013	0.0007
Supp Fig 2-DMGDH	0.0019	0.0011
Supp Fig 2-DMGDH	0.0008	0.0008
Supp Fig 2-DMGDH	0.003	0.0007
Supp Fig 2-DMGDH	0.0005	0.0004
Supp Fig 2-DMGDH	0.0004	0.0005
Supp Fig 2-DMGDH	0.0004	0.0004
Supp Fig 2-DMGDH	0.0008	0.0004
Supp Fig 2-DMGDH	0.0007	0.0004
Supp Fig 2-DMGDH	0.0012	0.0003
Supp Fig 2-DMGDH	0.0018	0.0005
Supp Fig 2-DMGDH	0.0003	0.0005
Supp Fig 2-DMGDH	0.0005	0.0003
Supp Fig 2-DMGDH	0.001	0.0003
Supp Fig 2-DMGDH	0.0002	0.0004
Supp Fig 2-DMGDH	0.0029	0.0003
Supp Fig 2-DMGDH	0.0003	0.0009
Supp Fig 2-DMGDH	0.0009	0.0004
Supp Fig 2-DMGDH	0.0005	0.0005
Supp Fig 2-DMGDH	0.0003	0.0004
Supp Fig 2-DMGDH	0.0007	0.0005
Supp Fig 2-DMGDH	0.0014	0.0008
Supp Fig 2-DMGDH	0.0008	0.0006
Supp Fig 2-DMGDH	ND	0.0004
Supp Fig 2-DMGDH		0.0008
Supp Fig 2
Confirmatory Cohort Cases
FAH
Subgroup:	DO	DF	NDO	NDF
Supp Fig 2-FAH	0.1284	0.0093	0.0593	0.011
Supp Fig 2-FAH	0.2089	0.0459	0.2351	0.0238
Supp Fig 2-FAH	0.4741	0.0138	0.6584	0.0229
Supp Fig 2-FAH	0.5696	0.0374	0.7749	0.0084
Supp Fig 2-FAH	0.202	0.0525	0.5835	0.0619
Supp Fig 2-FAH	0.9294	0.1326	0.1592	0.0058
Supp Fig 2-FAH	0.2524	0.05	0.1245	0.0135
Supp Fig 2-FAH	0.0847	0.0257	0.0255	0.1977
Supp Fig 2-FAH	0.3413	0.0463	0.3427	0.0219
Supp Fig 2-FAH	0.2194	0.0267	0.2281	0.0165
Supp Fig 2-FAH	0.255	0.0082	0.0567	0.0215
Supp Fig 2-FAH	0.5356	0.0128	0.1449	0.3353
Supp Fig 2-FAH	0.0915	0.0408	0.462	0.0856
Supp Fig 2-FAH	0.1914	0.2854	0.0606	0.0143
Supp Fig 2-FAH	0.2134	0.1259	0.2506	0.0092
Supp Fig 2-FAH	0.0756	0.3194	0.6266	0.1497
Supp Fig 2-FAH	0.0783	0.2431	0.1216	0.0541
Supp Fig 2-FAH	0.7045	0.0742	0.4346	0.0427
Supp Fig 2-FAH	0.1995	0.0446	0.6843	0.0133
Supp Fig 2-FAH	0.4274	0.0431	0.0202	0.0229
Supp Fig 2-FAH	0.2373	0.1257	0.2193	0.0183
Supp Fig 2-FAH	0.9115	0.0446	0.7018
Supp Fig 2-FAH	0.4235	0.0185	0.1498
Supp Fig 2-FAH	0.0929	0.2014	0.0617
Supp Fig 2-FAH	0.4224	0.0298	0.0605
Supp Fig 2-FAH	0.0747	0.1711	0.3756
Supp Fig 2-FAH	0.0301	0.016	0.1611
Supp Fig 2-FAH	0.258	0.0429	0.0706
Supp Fig 2-FAH	0.0705	0.0176	0.0202
Supp Fig 2-FAH	0.0608	0.0266	0.2353
Supp Fig 2-FAH	0.1872	0.024	0.0849
Supp Fig 2-FAH	0.0221	0.0099	0.2218
Supp Fig 2-FAH	0.0781	0.0012	0.0461
Supp Fig 2-FAH	0.2213	0.0161	0.0259
Supp Fig 2-FAH	0.024	0.0128
Supp Fig 2-FAH	0.3656	0.0421
Supp Fig 2-FAH	0.3706	0.0219
Supp Fig 2-FAH	0.0315	0.0087
Supp Fig 2-FAH	0.0024	0.0111
Supp Fig 2-FAH	0.1089	0.0194
Supp Fig 2-FAH	0.205	0.0093
Supp Fig 2-FAH	0.1281	0.0268
Supp Fig 2-FAH	0.207	0.0145
Supp Fig 2-FAH	0.0664	0.0177
Supp Fig 2-FAH	0.085	0.0158
Supp Fig 2-FAH	0.0567	0.0141
Supp Fig 2-FAH	0.1969	0.0312
Supp Fig 2-FAH	0.0613	0.0104
Supp Fig 2-FAH	0.0268	0.0306
Supp Fig 2-FAH	0.0947	0.0462
Supp Fig 2-FAH	0.0468	0.2497
Supp Fig 2-FAH	0.2008	0.0583
Supp Fig 2-FAH	0.6534	0.0349
Supp Fig 2-FAH	0.427	0.0075
Supp Fig 2-FAH	0.0784	0.1858
Supp Fig 2-FAH	0.0339	0.0142
Supp Fig 2-FAH	0.7609	0.0213
Supp Fig 2-FAH	0.0179	0.0149
Supp Fig 2-FAH	0.174	0.0289
Supp Fig 2-FAH	0.0781	0.0993
Supp Fig 2-FAH	0.3832	0.038
Supp Fig 2-FAH	0.161	0.0181
Supp Fig 2-FAH	0.2483	0.0221
Supp Fig 2-FAH	0.0236	0.0102
Supp Fig 2-FAH	0.1464	0.013
Supp Fig 2-FAH	0.0174	0.0117
Supp Fig 2-FAH	0.0607	0.0139
Supp Fig 2-FAH	0.0414	0.0137
Supp Fig 2-FAH	0.062	0.0119
Supp Fig 2-FAH	0.2971	0.0082
Supp Fig 2-FAH	0.1037	0.0218
Supp Fig 2-FAH	0.0848	0.0193
Supp Fig 2-FAH	0.1703	0.0196
Supp Fig 2-FAH	0.0223	0.0138
Supp Fig 2-FAH	0.0467	0.0165
Supp Fig 2-FAH	0.0185	0.0078
Supp Fig 2-FAH	0.0189	0.0119
Supp Fig 2-FAH	0.0344	0.0149
Supp Fig 2-FAH	0.0221	0.0084
Supp Fig 2-FAH	0.0735	0.014
Supp Fig 2-FAH	0.1642	0.0108
Supp Fig 2-FAH	0.168	0.012
Supp Fig 2-FAH		0.0727
Supp Fig 2
Confirmatory Cohort Cases
GSTA1
Subgroup:	DO	DF	NDO	NDF
Supp Fig 2-GSTA1	0.0199	0.0011	0.0018	0.0008
Supp Fig 2-GSTA1	0.0195	0.0019	0.0149	0.0009
Supp Fig 2-GSTA1	0.003	0.0017	0.0056	0.0007
Supp Fig 2-GSTA1	0.0106	0.0016	0.0091	0.001
Supp Fig 2-GSTA1	0.0038	0.0016	0.0057	0.0041
Supp Fig 2-GSTA1	0.0155	0.0032	0.0035	0.0019
Supp Fig 2-GSTA1	0.0072	0.0017	0.0013	0.0017
Supp Fig 2-GSTA1	0.0114	0.0028	0.0008	0.0011
Supp Fig 2-GSTA1	0.0072	0.002	0.0037	0.0027
Supp Fig 2-GSTA1	0.0282	0.0014	0.0277	0.0015
Supp Fig 2-GSTA1	0.0097	0.0013	0.0031	0.0012
Supp Fig 2-GSTA1	0.0123	0.0011	0.0014	0.0087
Supp Fig 2-GSTA1	0.0038	0.006	0.0044	0.0098
Supp Fig 2-GSTA1	0.0033	0.0039	0.0024	0.0016
Supp Fig 2-GSTA1	0.0012	0.0018	0.0095	0.0008
Supp Fig 2-GSTA1	0.0098	0.0072	0.0081	0.0049
Supp Fig 2-GSTA1	0.0057	0.0032	0.0042	0.0017
Supp Fig 2-GSTA1	0.0151	0.0015	0.0097	0.0023
Supp Fig 2-GSTA1	0.0038	0.0024	0.0528	0.0015
Supp Fig 2-GSTA1	0.0063	0.0021	0.0012	0.0033
Supp Fig 2-GSTA1	0.0216	0.0013	0.0041	0.001
Supp Fig 2-GSTA1	0.0035	0.0019	0.006
Supp Fig 2-GSTA1	0.0054	0.0048	0.0066
Supp Fig 2-GSTA1	0.0036	0.0098	0.0015
Supp Fig 2-GSTA1	0.0055	0.0014	0.0027
Supp Fig 2-GSTA1	0.0037	0.008	0.0084
Supp Fig 2-GSTA1	0.0023	0.0019	0.0143
Supp Fig 2-GSTA1	0.0014	0.0013	0.0019
Supp Fig 2-GSTA1	0.0013	0.0015	0.0024
Supp Fig 2-GSTA1	0.0034	0.0012	0.0054
Supp Fig 2-GSTA1	0.002	0.0015	0.0021
Supp Fig 2-GSTA1	0.0014	0.0015	0.0074
Supp Fig 2-GSTA1	0.0018	0.0009	0.0019
Supp Fig 2-GSTA1	0.005	0.0007	0.0023
Supp Fig 2-GSTA1	0.0009	0.0008
Supp Fig 2-GSTA1	0.0094	0.0034
Supp Fig 2-GSTA1	0.0187	0.0011
Supp Fig 2-GSTA1	0.0023	0.0008
Supp Fig 2-GSTA1	0.0019	0.0009
Supp Fig 2-GSTA1	0.0017	0.0012
Supp Fig 2-GSTA1	0.0076	0.0009
Supp Fig 2-GSTA1	0.0011	0.0026
Supp Fig 2-GSTA1	0.0049	0.0009
Supp Fig 2-GSTA1	0.0016	0.001
Supp Fig 2-GSTA1	0.0043	0.0025
Supp Fig 2-GSTA1	0.0048	0.001
Supp Fig 2-GSTA1	0.0031	0.001
Supp Fig 2-GSTA1	0.0019	0.0022
Supp Fig 2-GSTA1	0.0028	0.0011
Supp Fig 2-GSTA1	0.0019	0.0012
Supp Fig 2-GSTA1	0.0024	0.0041
Supp Fig 2-GSTA1	0.0116	0.0023
Supp Fig 2-GSTA1	0.0138	0.0018
Supp Fig 2-GSTA1	0.0113	0.0013
Supp Fig 2-GSTA1	0.0027	0.0094
Supp Fig 2-GSTA1	0.0009	0.0005
Supp Fig 2-GSTA1	0.0409	0.0012
Supp Fig 2-GSTA1	0.0018	0.0012
Supp Fig 2-GSTA1	0.0027	0.0016
Supp Fig 2-GSTA1	0.0123	0.0039
Supp Fig 2-GSTA1	0.0103	0.0023
Supp Fig 2-GSTA1	0.0012	0.0006
Supp Fig 2-GSTA1	0.0172	0.0024
Supp Fig 2-GSTA1	0.0006	0.0011
Supp Fig 2-GSTA1	0.0106	0.0021
Supp Fig 2-GSTA1	0.0011	0.0017
Supp Fig 2-GSTA1	0.0075	0.0024
Supp Fig 2-GSTA1	0.0088	0.0008
Supp Fig 2-GSTA1	0.0027	0.0015
Supp Fig 2-GSTA1	0.0156	0.0005
Supp Fig 2-GSTA1	0.0263	0.0022
Supp Fig 2-GSTA1	0.0029	0.001
Supp Fig 2-GSTA1	0.0057	0.0007
Supp Fig 2-GSTA1	0.0012	0.0017
Supp Fig 2-GSTA1	0.0026	0.0012
Supp Fig 2-GSTA1	0.0019	0.0009
Supp Fig 2-GSTA1	0.0014	0.0027
Supp Fig 2-GSTA1	0.0017	0.0007
Supp Fig 2-GSTA1	0.0009	0.0009
Supp Fig 2-GSTA1	0.0086	0.0009
Supp Fig 2-GSTA1	0.0077	0.0019
Supp Fig 2-GSTA1	0.016	0.0016
Supp Fig 2-GSTA1		0.0049
Supp Fig 2
Confirmatory Cohort Cases
HPD
NOT DETECTED (ND)
Subgroup:	DO	DF	NDO	NDF
Supp Fig 2-HPD	0.0166	0.0132	0.0085	0.0001
Supp Fig 2-HPD	0.0228	0.0031	0.0483	NDF
Supp Fig 2-HPD	0.0077	0.0047	0.0439	0.0001
Supp Fig 2-HPD	0.0616	0.004	0.0369	0.0002
Supp Fig 2-HPD	0.0186	0.0084	0.0571	0.0057
Supp Fig 2-HPD	0.0907	0.0064	0.0235	0.0004
Supp Fig 2-HPD	0.0478	0.0181	0.0041	0.0001
Supp Fig 2-HPD	0.0176	0.0051	0.0038	0.0018
Supp Fig 2-HPD	0.0104	0.003	0.0065	0.0016
Supp Fig 2-HPD	0.0243	0.0043	0.0264	0.0001
Supp Fig 2-HPD	0.0103	0.0047	0.0077	0.0001
Supp Fig 2-HPD	0.0295	0.0064	0.0042	0.0074
Supp Fig 2-HPD	0.0148	0.0032	0.016	0.0058
Supp Fig 2-HPD	0.0124	0.008	0.0034	0.0003
Supp Fig 2-HPD	0.0042	0.0063	0.0098	0
Supp Fig 2-HPD	0.0096	0.0033	0.046	0.0032
Supp Fig 2-HPD	0.0063	0.0194	0.0102	0.0015
Supp Fig 2-HPD	0.0295	0.0256	0.0362	0.0015
Supp Fig 2-HPD	0.0152	0.0084	0.1423	0.0004
Supp Fig 2-HPD	0.0207	0.0033	0.0012	0.001
Supp Fig 2-HPD	0.0191	0.001	0.0099	0.0007
Supp Fig 2-HPD	0.0325	0.0055	0.0178
Supp Fig 2-HPD	0.0305	0.0041	0.0104
Supp Fig 2-HPD	0.0085	0.0027	0.0015
Supp Fig 2-HPD	0.0173	0.0119	0.0008
Supp Fig 2-HPD	0.0095	0.0036	0.0122
Supp Fig 2-HPD	0.0086	0.0135	0.017
Supp Fig 2-HPD	0.0107	0.0042	0.0012
Supp Fig 2-HPD	0.0031	0.004	0.0006
Supp Fig 2-HPD	0.0061	0.003	0.0075
Supp Fig 2-HPD	0.0048	0.0021	0.0014
Supp Fig 2-HPD	0.0055	0.0024	0.0142
Supp Fig 2-HPD	0.0093	0.0022	0.0021
Supp Fig 2-HPD	0.019	0.0023	0.0022
Supp Fig 2-HPD	0.0032	0.0002
Supp Fig 2-HPD	0.0314	ND
Supp Fig 2-HPD	0.0264	0.0019
Supp Fig 2-HPD	0.0043	0.0006
Supp Fig 2-HPD	0.0101	0.0002
Supp Fig 2-HPD	0.0077	0.0004
Supp Fig 2-HPD	0.0062	0.0007
Supp Fig 2-HPD	0.009	0.0001
Supp Fig 2-HPD	0.006	0.0007
Supp Fig 2-HPD	0.0045	0.0005
Supp Fig 2-HPD	0.0024	0.001
Supp Fig 2-HPD	0.0022	0.0008
Supp Fig 2-HPD	0.0028	0.0004
Supp Fig 2-HPD	0.0027	0.0019
Supp Fig 2-HPD	0.0009	0.0001
Supp Fig 2-HPD	0.0024	0.0015
Supp Fig 2-HPD	0.0031	0.0002
Supp Fig 2-HPD	0.022	0.0089
Supp Fig 2-HPD	0.0311	0.0049
Supp Fig 2-HPD	0.0666	0.004
Supp Fig 2-HPD	0.0049	0.0011
Supp Fig 2-HPD	0.0021	0.0283
Supp Fig 2-HPD	0.0438	ND
Supp Fig 2-HPD	0.0002	0.0007
Supp Fig 2-HPD	0.0096	ND
Supp Fig 2-HPD	0.0203	0.0007
Supp Fig 2-HPD	0.0382	0.0052
Supp Fig 2-HPD	0.0016	0.0016
Supp Fig 2-HPD	0.0101	0.0001
Supp Fig 2-HPD	0.0011	0.0004
Supp Fig 2-HPD	0.0049	0.0001
Supp Fig 2-HPD	0.001	ND
Supp Fig 2-HPD	0.0032	0.0005
Supp Fig 2-HPD	0.003	0.0002
Supp Fig 2-HPD	0.0024	0.0001
Supp Fig 2-HPD	0.0107	0
Supp Fig 2-HPD	0.0086	0
Supp Fig 2-HPD	0.0033	0.0006
Supp Fig 2-HPD	0.0055	0.0005
Supp Fig 2-HPD	0.0006	0.0004
Supp Fig 2-HPD	0.0018	ND
Supp Fig 2-HPD	0.002	ND
Supp Fig 2-HPD	0.0006	0.0001
Supp Fig 2-HPD	0.0019	0.0001
Supp Fig 2-HPD	0.0011	0.0005
Supp Fig 2-HPD	0.0091	0.0002
Supp Fig 2-HPD	0.0097	0.0009
Supp Fig 2-HPD	0.0132	0.0004
Supp Fig 2-HPD	ND	ND
Supp Fig 2-HPD		0.003
Supp Fig 2
Confirmatory Cohort Cases
LECT2
Subgroup	DO	DF	NDO	NDF
Supp Fig 2-LECT2	0.01	0.0041	0.0062	0.0169
Supp Fig 2-LECT2	0.0106	0.0033	0.0081	0.0086
Supp Fig 2-LECT2	0.0212	0.008	0.0045	0.0074
Supp Fig 2-LECT2	0.0054	0.004	0.0151	0.0074
Supp Fig 2-LECT2	0.0096	0.0058	0.0018	0.0037
Supp Fig 2-LECT2	0.006	0.0019	0.0038	0.0064
Supp Fig 2-LECT2	0.0036	0.0127	0.0144	0.0072
Supp Fig 2-LECT2	0.0134	0.0031	0.0076	0.0231
Supp Fig 2-LECT2	0.0088	0.0052	0.0152	0.0093
Supp Fig 2-LECT2	0.0063	0.0096	0.0186	0.0115
Supp Fig 2-LECT2	0.0098	0.0049	0.0082	0.0023
Supp Fig 2-LECT2	0.014	0.0063	0.0211	0.0105
Supp Fig 2-LECT2	0.0084	0.0081	0.0098	0.0078
Supp Fig 2-LECT2	0.0045	0.0065	0.0186	0.0145
Supp Fig 2-LECT2	0.0268	0.0118	0.0152	0.0083
Supp Fig 2-LECT2	0.0092	0.0159	0.0244	0.0053
Supp Fig 2-LECT2	0.0065	0.0051	0.0137	0.0019
Supp Fig 2-LECT2	0.0064	0.0035	0.0069	0.0054
Supp Fig 2-LECT2	0.0096	0.023	0.0052	0.0102
Supp Fig 2-LECT2	0.0126	0.0041	0.0014	0.0124
Supp Fig 2-LECT2	0.0137	0.0129	0.0038	0.0195
Supp Fig 2-LECT2	0.0145	0.0124	0.0238
Supp Fig 2-LECT2	0.011	0.0133	0.0079
Supp Fig 2-LECT2	0.0119	0.0147	0.0089
Supp Fig 2-LECT2	0.0066	0.018	0.0019
Supp Fig 2-LECT2	0.015	0.0184	0.0053
Supp Fig 2-LECT2	0.0168	0.0198	0.0081
Supp Fig 2-LECT2	0.0043	0.0199	0.0135
Supp Fig 2-LECT2	0.0141	0.0099	0.0046
Supp Fig 2-LECT2	0.0168	0.0095	0.003
Supp Fig 2-LECT2	0.0065	0.0154	0.0016
Supp Fig 2-LECT2	0.0057	0.0081	0.003
Supp Fig 2-LECT2	0.0184	0.0034	0.0055
Supp Fig 2-LECT2	0.0024	0.0045	0.0084
Supp Fig 2-LECT2	0.0265	0.0176
Supp Fig 2-LECT2	0.0139	0.018
Supp Fig 2-LECT2	0.003	0.0164
Supp Fig 2-LECT2	0.0108	0.0065
Supp Fig 2-LECT2	0.003	0.0189
Supp Fig 2-LECT2	0.0071	0.0162
Supp Fig 2-LECT2	0.0253	0.0189
Supp Fig 2-LECT2	0.0083	0.0138
Supp Fig 2-LECT2	0.0205	0.0098
Supp Fig 2-LECT2	0.0181	0.0138
Supp Fig 2-LECT2	0.0095	0.0079
Supp Fig 2-LECT2	0.0101	0.0072
Supp Fig 2-LECT2	0.0137	0.0255
Supp Fig 2-LECT2	0.0148	0.0088
Supp Fig 2-LECT2	0.0186	0.0148
Supp Fig 2-LECT2	0.0065	0.0105
Supp Fig 2-LECT2	0.0157	0.0197
Supp Fig 2-LECT2	0.0236	0.0159
Supp Fig 2-LECT2	0.021	0.0106
Supp Fig 2-LECT2	0.0185	0.0119
Supp Fig 2-LECT2	0.0104	0.008
Supp Fig 2-LECT2	0.0279	0.0213
Supp Fig 2-LECT2	0.0232	0.0191
Supp Fig 2-LECT2	0.0075	0.0154
Supp Fig 2-LECT2	0.0052	0.0054
Supp Fig 2-LECT2	0.0134	0.0244
Supp Fig 2-LECT2	0.0166	0.0179
Supp Fig 2-LECT2	0.0081	0.0054
Supp Fig 2-LECT2	0.0246	0.0131
Supp Fig 2-LECT2	0.0172	0.0075
Supp Fig 2-LECT2	0.0113	0.0107
Supp Fig 2-LECT2	0.0155	0.0082
Supp Fig 2-LECT2	0.0068	0.012
Supp Fig 2-LECT2	0.009	0.0083
Supp Fig 2-LECT2	0.0142	0.0057
Supp Fig 2-LECT2	0.012	0.0043
Supp Fig 2-LECT2	0.0051	0.0086
Supp Fig 2-LECT2	0.0055	0.0047
Supp Fig 2-LECT2	0.005	0.0044
Supp Fig 2-LECT2	0.005	0.0038
Supp Fig 2-LECT2	0.0085	0.0058
Supp Fig 2-LECT2	0.0128	0.0072
Supp Fig 2-LECT2	0.0077	0.0078
Supp Fig 2-LECT2	0.0031	0.0028
Supp Fig 2-LECT2	0.0096	0.0046
Supp Fig 2-LECT2	0.0113	0.0045
Supp Fig 2-LECT2	0.0095	0.0101
Supp Fig 2-LECT2	0.0049	0.0042
Supp Fig 2-LECT2		0.0044
Supp Fig 2
Confirmatory Cohort Cases
OTC
NOT DETECTED (ND)
Subgroup:	DO	DF	NDO	NDF
Supp Fig 2-OTC	0.0013	0.0001	0.0003	ND
Supp Fig 2-OTC	0.0028	0.0001	0.0047	ND
Supp Fig 2-OTC	0.0004	0.0001	0.0032	0.0002
Supp Fig 2-OTC	0.0055	0.0004	0.0021	0.0001
Supp Fig 2-OTC	0.0015	0.0002	0.0042	0.0013
Supp Fig 2-OTC	0.0039	0.0024	0.0016	0.0002
Supp Fig 2-OTC	0.0048	0.0001	0.0003	ND
Supp Fig 2-OTC	0.001	0.0001	0.0002	0.0005
Supp Fig 2-OTC	0.0003	0.0004	0.0006	0.0011
Supp Fig 2-OTC	0.0015	0.0001	0.0035	0.0003
Supp Fig 2-OTC	0.0009	ND	0.0008	0.0001
Supp Fig 2-OTC	0.003	ND	0.0002	0.0015
Supp Fig 2-OTC	0.001	0.0009	0.0013	0.0014
Supp Fig 2-OTC	0.0002	0.0006	0.0016	0.0001
Supp Fig 2-OTC	0.0001	0.0002	0.0044	0.0002
Supp Fig 2-OTC	0.0013	0.0015	0.0061	0.001
Supp Fig 2-OTC	0.0012	0.0019	0.0007	0.0011
Supp Fig 2-OTC	0.0024	0.0003	0.002	0.0004
Supp Fig 2-OTC	0.001	0.0003	0.0174	0.0002
Supp Fig 2-OTC	0.0019	ND	0.0007	0.0006
Supp Fig 2-OTC	0.0076	0.0002	0.0017	0.0002
Supp Fig 2-OTC	0.0016	0.0006	0.0027
Supp Fig 2-OTC	0.0043	ND	0.0019
Supp Fig 2-OTC	0.0009	0.006	0.0006
Supp Fig 2-OTC	0.0009	ND	0.0006
Supp Fig 2-OTC	0.0011	0.0009	0.0018
Supp Fig 2-OTC	0.001	0.0001	0.0032
Supp Fig 2-OTC	0.0006	0.0003	0.0002
Supp Fig 2-OTC	0.0002	0.0001	0.0005
Supp Fig 2-OTC	0.0001	0.0001	0.0019
Supp Fig 2-OTC	0.0001	0.0001	0.0009
Supp Fig 2-OTC	0.0001	0.0001	0.0036
Supp Fig 2-OTC	0.0002	0.0004	0.0007
Supp Fig 2-OTC	0.001	0.0001	0.0019
Supp Fig 2-OTC	0.0001	0.0001
Supp Fig 2-OTC	0.0016	0.0003
Supp Fig 2-OTC	0.0016	0.0004
Supp Fig 2-OTC	0.0001	ND
Supp Fig 2-OTC	0.0009	0.0001
Supp Fig 2-OTC	0.0013	0.0001
Supp Fig 2-OTC	0.0003	0.0001
Supp Fig 2-OTC	0.0005	0.0005
Supp Fig 2-OTC	0.001	0.0002
Supp Fig 2-OTC	0.0002	0.0002
Supp Fig 2-OTC	0.0008	0.0004
Supp Fig 2-OTC	0.0021	0.0002
Supp Fig 2-OTC	0.0002	0.0005
Supp Fig 2-OTC	0.0028	0.0001
Supp Fig 2-OTC	0.0003	0.0002
Supp Fig 2-OTC	0.001	0.0002
Supp Fig 2-OTC	0.0019	0.0012
Supp Fig 2-OTC	0.0061	0.0003
Supp Fig 2-OTC	0.0056	0.0005
Supp Fig 2-OTC	0.0037	0.0001
Supp Fig 2-OTC	0.0008	0.0021
Supp Fig 2-OTC	0.0001	ND
Supp Fig 2-OTC	0.0124	0.0003
Supp Fig 2-OTC	ND	ND
Supp Fig 2-OTC	0.0017	0.0035
Supp Fig 2-OTC	0.0014	0.0019
Supp Fig 2-OTC	0.0029	0.0001
Supp Fig 2-OTC	0.0005	0.0002
Supp Fig 2-OTC	0.0032	0.0002
Supp Fig 2-OTC	0.0001	0.0003
Supp Fig 2-OTC	0.0007	0.0001
Supp Fig 2-OTC	0.0001	0.0002
Supp Fig 2-OTC	0.0005	ND
Supp Fig 2-OTC	0.0006	0.0001
Supp Fig 2-OTC	0.0011	0.0014
Supp Fig 2-OTC	0.0023	ND
Supp Fig 2-OTC	0.0027	0.0002
Supp Fig 2-OTC	0.0004	0.0003
Supp Fig 2-OTC	0.0009	ND
Supp Fig 2-OTC	0.0002	0.0001
Supp Fig 2-OTC	0.0026	0.0004
Supp Fig 2-OTC	0.0002	0.0002
Supp Fig 2-OTC	0.0005	0.0002
Supp Fig 2-OTC	0.0003	0.0002
Supp Fig 2-OTC	0.0001	0.0001
Supp Fig 2-OTC	0.0004	0.0009
Supp Fig 2-OTC	0.0022	0.0001
Supp Fig 2-OTC	0.0064	0.0005
Supp Fig 2-OTC		0.0009

## Sheet: Supp Fig 3-PCK2
Supp Fig 3-PCK2
Confirmatory Cohort Cases
PCK2
NOT DETECTED (ND)
Subgroup:	HV	DO	DF	NDO	NDF
Supp Fig 3-PCK2	7.4126	28.629	20.2027	13.9275	41.7833
Supp Fig 3-PCK2	28.7953	3.8285	8.2395	15.8752	14.0573
Supp Fig 3-PCK2	5.5682	5.5534	7.3548	15.3258	9.8392
Supp Fig 3-PCK2	15.0868	26.6838	80.6927	45.0184	16.5784
Supp Fig 3-PCK2	12.1926	15.417	15.3368	17.5968	12.2434
Supp Fig 3-PCK2	11.3117	16.4753	54.9776	18.831	14.4945
Supp Fig 3-PCK2	7.9713	25.3893	13.1363	24.5693	26.1864
Supp Fig 3-PCK2	4.8417	10.9722	10.1119	19.0859	14.963
Supp Fig 3-PCK2	19.6499	19.7453	6.4223	21.1606	25.5981
Supp Fig 3-PCK2	13.6157	6.5571	8.2395	22.2995	70.3335
Supp Fig 3-PCK2	32.483	50.9296	200.4244	171.1797	2.415
Supp Fig 3-PCK2	12.0233	7.2838	20.0644	6.9376	3.0311
Supp Fig 3-PCK2	1.5525	7.2452	74.2672	21.5057	2.5225
Supp Fig 3-PCK2	ND	13.086	56.2722	11.42	14.2614
Supp Fig 3-PCK2	37.0222	8.6634	18.5173	5.7186	26.6166
Supp Fig 3-PCK2	23.5778	56.4707	17.7442	8.139	26.6166
Supp Fig 3-PCK2	14.6808	8.4632	33.8043	69.6443	6.9743
Supp Fig 3-PCK2	9.8057	37.2002	15.9099	2.5585	41.4119
Supp Fig 3-PCK2	31.4944	4.5514	21.6811	21.7341	27.8093
Supp Fig 3-PCK2	8.3581	7.751	7.525	29.2929	13.2449
Supp Fig 3-PCK2	8.2816	21.9017	25.3203	24.012	49.5926
Supp Fig 3-PCK2	ND	9.9267	12.7475	71.7218	29.5701
Supp Fig 3-PCK2	16.1875	3077.0266*	16.1412	4.8895	9.9169
Supp Fig 3-PCK2	19.6052	1.3271	4.2016	5.1639
Supp Fig 3-PCK2	34.3149	14.6905	5.8147	1.748
Supp Fig 3-PCK2	28.7367	7.7118	18.8103	22.0927
Supp Fig 3-PCK2	21.6811	10.4675	3.7081	34.2242
Supp Fig 3-PCK2	13.9237	12.7789	3.8387	3.3636
Supp Fig 3-PCK2	140.1365	1.6912	2.5293	17.8859
Supp Fig 3-PCK2	43.4983	2.2828	54.059	43.4119
Supp Fig 3-PCK2	8.7824	18.9268	52.2971	10.7256
Supp Fig 3-PCK2	34.2509	137.2743	9.1076	19.5136
Supp Fig 3-PCK2	19.2037	8.8646	1.0986	40.121
Supp Fig 3-PCK2	14.6808	22.7993	4.9771	41.7833
Supp Fig 3-PCK2	ND	25.3379	22.5429
Supp Fig 3-PCK2	10.4092	20.4256	5.3479
Supp Fig 3-PCK2	25.0444	4.377	126.2285
Supp Fig 3-PCK2	23.6852	9.5151	43.9428
Supp Fig 3-PCK2	6.6654	1.953	5.0106
Supp Fig 3-PCK2	22.4634	6.4439	7.1011
Supp Fig 3-PCK2	24.4423	6.5193	4.06
Supp Fig 3-PCK2	ND	18.9268	6.7777
Supp Fig 3-PCK2	20.7064	12.8227	24.365
Supp Fig 3-PCK2	14.1894	3.3943	5.2462
Supp Fig 3-PCK2	ND	3.1976	5.3199
Supp Fig 3-PCK2	38.2076	179.6092	107.6478
Supp Fig 3-PCK2	8.167	19.6003	16.5549
Supp Fig 3-PCK2	25.265	13.6161	8.0905
Supp Fig 3-PCK2	1.5154	13.5274	4.7442
Supp Fig 3-PCK2	35.1867	24.4673	9.1076
Supp Fig 3-PCK2	ND	7.0142	8.4265
Supp Fig 3-PCK2	43.5715	4.377	38.7192
Supp Fig 3-PCK2	38.7743	7.9421	10.9003
Supp Fig 3-PCK2	3.3212	29.6412	12.5991
Supp Fig 3-PCK2	9.5794	7.1295	15.6392
Supp Fig 3-PCK2	10.1264	7.1295	16.8629
Supp Fig 3-PCK2	29.3849	6.4816	4.1495
Supp Fig 3-PCK2	6.5671	5.6632	19.1486
Supp Fig 3-PCK2	29.7415	4.869	3.492
Supp Fig 3-PCK2	5.8147	4.4466	9.8392
Supp Fig 3-PCK2		11.4394	10.0728
Supp Fig 3-PCK2		10.4616	17.7396
Supp Fig 3-PCK2		4.003	3.2523
Supp Fig 3-PCK2		8.2655	7.1803
Supp Fig 3-PCK2		12.063	7.8871
Supp Fig 3-PCK2		4.6948	1.7136
Supp Fig 3-PCK2		8.7317	11.5246
Supp Fig 3-PCK2		105.0601	2.4451
Supp Fig 3-PCK2		15.6714	15.3872
Supp Fig 3-PCK2		19.0169	14.1219
Supp Fig 3-PCK2		48.9337	28.4746
Supp Fig 3-PCK2		14.588	10.9465
Supp Fig 3-PCK2		20.92	10.1987
Supp Fig 3-PCK2		2.0258	7.8034
Supp Fig 3-PCK2		57.279	56.604
Supp Fig 3-PCK2		142.0877	33.7033
Supp Fig 3-PCK2		4.8895	6.7285
Supp Fig 3-PCK2		22.8659	15.0838
Supp Fig 3-PCK2		20.8188	16.1952
Supp Fig 3-PCK2		8.6892	17.4098
Supp Fig 3-PCK2		5.2032	6.2065
Supp Fig 3-PCK2		3.2894	5.3935
Supp Fig 3-PCK2			20.2951

## Sheet: Supp Fig 4
Supp Fig 4
ACO1
no missing data
Subgroup:	HV (n=60)	DO (n=82)
case values	5.0000000000000001E-4	1.5299999999999999E-2
case values	4.0000000000000002E-4	1.54E-2
case values	2.9999999999999997E-4	3.8E-3
case values	4.0000000000000002E-4	4.0899999999999999E-2
case values	8.9999999999999998E-4	1.2800000000000001E-2
case values	6.9999999999999999E-4	4.0399999999999998E-2
case values	8.9999999999999998E-4	2.5999999999999999E-2
case values	8.9999999999999998E-4	9.4000000000000004E-3
case values	6.9999999999999999E-4	4.1000000000000003E-3
case values	8.0000000000000004E-4	1.9199999999999998E-2
case values	5.9999999999999995E-4	7.6E-3
case values	5.9999999999999995E-4	2.3800000000000002E-2
case values	6.9999999999999999E-4	7.6E-3
case values	1.1000000000000001E-3	5.5999999999999999E-3
case values	1.5E-3	1.5E-3
case values	8.0000000000000004E-4	3.3E-3
case values	1.5E-3	4.3E-3
case values	8.9999999999999998E-4	2.8199999999999999E-2
case values	5.0000000000000001E-4	8.2000000000000007E-3
case values	6.9999999999999999E-4	1.61E-2
case values	8.0000000000000004E-4	1.67E-2
case values	6.9999999999999999E-4	2.4500000000000001E-2
case values	2.0000000000000001E-4	2.12E-2
case values	1.1000000000000001E-3	5.3E-3
case values	5.9999999999999995E-4	1.23E-2
case values	5.9999999999999995E-4	4.0000000000000001E-3
case values	8.9999999999999998E-4	2.7000000000000001E-3
case values	5.0000000000000001E-4	1.15E-2
case values	2.0000000000000001E-4	1.2999999999999999E-3
case values	6.9999999999999999E-4	4.1000000000000003E-3
case values	8.0000000000000004E-4	1E-3
case values	5.0000000000000001E-4	1.6999999999999999E-3
case values	1E-3	2.2000000000000001E-3
case values	6.9999999999999999E-4	7.7000000000000002E-3
case values	4.0000000000000002E-4	1.2999999999999999E-3
case values	5.0000000000000001E-4	1.38E-2
case values	4.0000000000000002E-4	1.3100000000000001E-2
case values	5.0000000000000001E-4	1E-3
case values	8.0000000000000004E-4	2.7000000000000001E-3
case values	1E-3	3.0000000000000001E-3
case values	5.0000000000000001E-4	5.5999999999999999E-3
case values	6.9999999999999999E-4	1.6000000000000001E-3
case values	5.9999999999999995E-4	2.8999999999999998E-3
case values	5.9999999999999995E-4	1.6999999999999999E-3
case values	6.9999999999999999E-4	3.5000000000000001E-3
case values	5.9999999999999995E-4	4.5999999999999999E-3
case values	5.9999999999999995E-4	6.0000000000000001E-3
case values	2.9999999999999997E-4	4.0000000000000001E-3
case values	4.0000000000000002E-4	1.6000000000000001E-3
case values	5.0000000000000001E-4	1.6999999999999999E-3
case values	1E-3	3.7000000000000002E-3
case values	6.9999999999999999E-4	1.2699999999999999E-2
case values	6.9999999999999999E-4	2.81E-2
case values	8.0000000000000004E-4	3.2000000000000002E-3
case values	1.1000000000000001E-3	1.1999999999999999E-3
case values	8.0000000000000004E-4	4.4499999999999998E-2
case values	2.0000000000000001E-4	8.0000000000000004E-4
case values	5.9999999999999995E-4	7.1000000000000004E-3
case values	5.9999999999999995E-4	1.23E-2
case values	1.1999999999999999E-3	2.3199999999999998E-2
case values		1.4E-3
case values		9.9000000000000008E-3
case values		1.4E-3
case values		4.8999999999999998E-3
case values		1.9E-3
case values		4.5999999999999999E-3
case values		3.3E-3
case values		1.4E-3
case values		1.38E-2
case values		7.0000000000000001E-3
case values		3.0999999999999999E-3
case values		4.2000000000000003E-2
case values		1.5E-3
case values		3.5000000000000001E-3
case values		2E-3
case values		1.1000000000000001E-3
case values		2.0999999999999999E-3
case values		1.2999999999999999E-3
case values		5.3E-3
case values		8.0000000000000002E-3
case values		2.12E-2
case values		7.1000000000000004E-3
Supp Fig 4
ALDOB
no missing data
Subgroup:	HV (n=60)	DO (n=82)
case values	8.9999999999999993E-3	0.44679999999999997
case values	4.4999999999999997E-3	0.53149999999999997
case values	7.9000000000000008E-3	0.16239999999999999
case values	1.2200000000000001E-2	0.84350000000000003
case values	8.6999999999999994E-3	0.36549999999999999
case values	2.52E-2	0.77029999999999998
case values	2.1999999999999999E-2	0.3493
case values	2.1600000000000001E-2	0.33710000000000001
case values	1.23E-2	0.14360000000000001
case values	2.06E-2	0.96419999999999995
case values	1.29E-2	0.3957
case values	1.17E-2	0.30080000000000001
case values	1.11E-2	0.13900000000000001
case values	2.5399999999999999E-2	0.14000000000000001
case values	5.79E-2	0.1658
case values	2.23E-2	5.4600000000000003E-2
case values	3.8100000000000002E-2	0.2213
case values	3.2199999999999999E-2	1.1026
case values	8.3999999999999995E-3	0.18210000000000001
case values	2.06E-2	0.34589999999999999
case values	1.7500000000000002E-2	0.70089999999999997
case values	1.8200000000000001E-2	0.34
case values	1.0200000000000001E-2	0.3589
case values	3.8300000000000001E-2	8.6400000000000005E-2
case values	1.3100000000000001E-2	0.41660000000000003
case values	1.1900000000000001E-2	0.1033
case values	4.41E-2	6.7900000000000002E-2
case values	7.6E-3	0.52649999999999997
case values	7.7000000000000002E-3	0.02
case values	1.01E-2	6.1100000000000002E-2
case values	2.0400000000000001E-2	9.8299999999999998E-2
case values	1.41E-2	2.2200000000000001E-2
case values	2.4899999999999999E-2	2.5399999999999999E-2
case values	2.35E-2	0.6643
case values	1.01E-2	1.23E-2
case values	9.7999999999999997E-3	0.88070000000000004
case values	1.04E-2	1.2084999999999999
case values	8.8999999999999999E-3	1.67E-2
case values	8.8000000000000005E-3	0.17749999999999999
case values	2.1000000000000001E-2	8.7800000000000003E-2
case values	1.03E-2	0.18410000000000001
case values	4.07E-2	5.1799999999999999E-2
case values	2.2200000000000001E-2	0.28710000000000002
case values	2.12E-2	9.7000000000000003E-3
case values	2.3199999999999998E-2	0.27700000000000002
case values	2.9100000000000001E-2	6.8599999999999994E-2
case values	2.23E-2	0.1242
case values	1.0999999999999999E-2	9.6299999999999997E-2
case values	7.1999999999999998E-3	3.9800000000000002E-2
case values	1.6E-2	0.18490000000000001
case values	7.7999999999999996E-3	5.8900000000000001E-2
case values	1.7899999999999999E-2	0.55089999999999995
case values	1.41E-2	1.1431
case values	6.7999999999999996E-3	1.1594
case values	1.32E-2	0.17150000000000001
case values	1.9300000000000001E-2	4.0899999999999999E-2
case values	1.4999999999999999E-2	0.23180000000000001
case values	9.7000000000000003E-3	1.4200000000000001E-2
case values	8.6E-3	0.20399999999999999
case values	1.55E-2	0.38080000000000003
case values		0.38700000000000001
case values		0.1452
case values		0.50419999999999998
case values		1.4800000000000001E-2
case values		0.2737
case values		2.3699999999999999E-2
case values		0.12039999999999999
case values		0.1053
case values		8.0199999999999994E-2
case values		1.2108000000000001
case values		0.58069999999999999
case values		8.2400000000000001E-2
case values		0.29210000000000003
case values		2.1299999999999999E-2
case values		0.1429
case values		2.7300000000000001E-2
case values		4.82E-2
case values		5.1799999999999999E-2
case values		2.0400000000000001E-2
case values		0.14319999999999999
case values		0.25919999999999999
case values		0.59430000000000005
Supp Fig 4
ASS1
no missing data
Subgroup:	HV (n=60)	DO (n=82)
case values	1.6999999999999999E-3	7.6200000000000004E-2
case values	1.2999999999999999E-3	6.1199999999999997E-2
case values	1.1999999999999999E-3	1.6799999999999999E-2
case values	1.2999999999999999E-3	0.28839999999999999
case values	8.9999999999999998E-4	3.2800000000000003E-2
case values	1.9E-3	0.1192
case values	1.8E-3	9.7699999999999995E-2
case values	3.0000000000000001E-3	1.9900000000000001E-2
case values	1.4E-3	1.52E-2
case values	1.6999999999999999E-3	6.3E-2
case values	2E-3	2.1000000000000001E-2
case values	1.6999999999999999E-3	4.6199999999999998E-2
case values	1.1999999999999999E-3	1.3899999999999999E-2
case values	2.7000000000000001E-3	2.23E-2
case values	2.3E-3	1.04E-2
case values	1.6000000000000001E-3	5.1000000000000004E-3
case values	2.5000000000000001E-3	1.2999999999999999E-2
case values	2.3E-3	0.1007
case values	2.3999999999999998E-3	1.3100000000000001E-2
case values	2.5000000000000001E-3	4.7699999999999999E-2
case values	1.6000000000000001E-3	4.6600000000000003E-2
case values	1.1000000000000001E-3	4.82E-2
case values	1.1000000000000001E-3	5.33E-2
case values	1.6999999999999999E-3	8.3000000000000001E-3
case values	1.6999999999999999E-3	4.4699999999999997E-2
case values	1E-3	7.6E-3
case values	4.3E-3	4.7999999999999996E-3
case values	6.9999999999999999E-4	1.83E-2
case values	1E-3	3.8999999999999998E-3
case values	1.1000000000000001E-3	1.2200000000000001E-2
case values	1.6000000000000001E-3	4.1999999999999997E-3
case values	1.2999999999999999E-3	2.0999999999999999E-3
case values	1.8E-3	3.0999999999999999E-3
case values	1.8E-3	6.2E-2
case values	1.1000000000000001E-3	1.8E-3
case values	8.0000000000000004E-4	4.07E-2
case values	1.2999999999999999E-3	0.1143
case values	1.1999999999999999E-3	2E-3
case values	1.2999999999999999E-3	1.5299999999999999E-2
case values	1.4E-3	6.4000000000000003E-3
case values	1.2999999999999999E-3	8.5000000000000006E-3
case values	1.4E-3	2.5999999999999999E-3
case values	1.4E-3	5.4000000000000003E-3
case values	1.4E-3	2.8999999999999998E-3
case values	1.6999999999999999E-3	5.7000000000000002E-3
case values	2.5000000000000001E-3	1.03E-2
case values	2E-3	4.5999999999999999E-3
case values	1.5E-3	4.4999999999999997E-3
case values	1.1999999999999999E-3	2.0999999999999999E-3
case values	1.1999999999999999E-3	7.3000000000000001E-3
case values	8.9999999999999998E-4	5.3E-3
case values	2.5999999999999999E-3	3.5900000000000001E-2
case values	1.1999999999999999E-3	6.4199999999999993E-2
case values	8.0000000000000004E-4	9.5699999999999993E-2
case values	1.4E-3	9.7000000000000003E-3
case values	1.6000000000000001E-3	2.2000000000000001E-3
case values	1.1999999999999999E-3	7.8399999999999997E-2
case values	1E-3	2E-3
case values	1.6999999999999999E-3	2.5000000000000001E-2
case values	1.1000000000000001E-3	3.2800000000000003E-2
case values		4.9799999999999997E-2
case values		6.1999999999999998E-3
case values		3.1600000000000003E-2
case values		5.0000000000000001E-3
case values		9.4000000000000004E-3
case values		3.5000000000000001E-3
case values		1.04E-2
case values		1.12E-2
case values		4.1999999999999997E-3
case values		2.58E-2
case values		2.3699999999999999E-2
case values		7.1999999999999998E-3
case values		1.54E-2
case values		4.4000000000000003E-3
case values		3.8999999999999998E-3
case values		6.7999999999999996E-3
case values		2.5999999999999999E-3
case values		4.4999999999999997E-3
case values		6.0000000000000001E-3
case values		1.84E-2
case values		1.8499999999999999E-2
case values		7.5700000000000003E-2
Supp Fig 4
CPS1
Subgroup:	HV (n=60)	DO (n=82)
case values	4.0000000000000002E-4	1.0699999999999999E-2
case values	2.0000000000000001E-4	1.5E-3
case values	2.9999999999999997E-4	2.8799999999999999E-2
case values	4.0000000000000002E-4	6.1999999999999998E-3
case values	2.9999999999999997E-4	2.6100000000000002E-2
case values	5.9999999999999995E-4	2.9600000000000001E-2
case values	5.0000000000000001E-4	2.8E-3
case values	4.0000000000000002E-4	1.9E-3
case values	6.9999999999999999E-4	1.2E-2
case values	5.0000000000000001E-4	2.7000000000000001E-3
case values	4.0000000000000002E-4	2.8299999999999999E-2
case values	6.9999999999999999E-4	2.9000000000000001E-2
case values	4.0000000000000002E-4	1.1000000000000001E-3
case values	1.1000000000000001E-3	1.4E-3
case values	5.0000000000000001E-4	5.3E-3
case values	2.9999999999999997E-4	5.1000000000000004E-3
case values	5.0000000000000001E-4	2.1299999999999999E-2
case values	4.0000000000000002E-4	8.6999999999999994E-3
case values	4.0000000000000002E-4	6.3E-3
case values	5.0000000000000001E-4	7.4099999999999999E-2
case values	0	1.35E-2
case values	4.0000000000000002E-4	5.0299999999999997E-2
case values	1E-4	2.8E-3
case values	6.9999999999999999E-4	7.4000000000000003E-3
case values	2.9999999999999997E-4	4.7000000000000002E-3
case values	0	4.7999999999999996E-3
case values	6.9999999999999999E-4	1.1599999999999999E-2
case values	0	5.0000000000000001E-4
case values	1E-4	8.9999999999999998E-4
case values	5.9999999999999995E-4	5.0000000000000001E-4
case values	5.9999999999999995E-4	6.9999999999999999E-4
case values	0	1.1000000000000001E-3
case values	2.9999999999999997E-4	4.4000000000000003E-3
case values	6.9999999999999999E-4	4.0000000000000002E-4
case values	2.9999999999999997E-4	7.9000000000000008E-3
case values	2.0000000000000001E-4	1.24E-2
case values	2.0000000000000001E-4	5.9999999999999995E-4
case values	2.0000000000000001E-4	3.3E-3
case values	4.0000000000000002E-4	8.2000000000000007E-3
case values	1E-4	4.3E-3
case values	4.0000000000000002E-4	5.0000000000000001E-4
case values	2.0000000000000001E-4	2.2000000000000001E-3
case values	5.0000000000000001E-4	1.4E-3
case values	2.0000000000000001E-4	3.0999999999999999E-3
case values	2.0000000000000001E-4	1.2800000000000001E-2
case values	4.0000000000000002E-4	3.5999999999999999E-3
case values	8.0000000000000004E-4	8.8000000000000005E-3
case values	2.9999999999999997E-4	4.0000000000000002E-4
case values	2.0000000000000001E-4	8.2000000000000007E-3
case values	4.0000000000000002E-4	2.8999999999999998E-3
case values	2.0000000000000001E-4	7.6499999999999999E-2
case values	8.0000000000000004E-4	2.5600000000000001E-2
case values	2.9999999999999997E-4	0.02
case values	2.9999999999999997E-4	1.6000000000000001E-3
case values	4.0000000000000002E-4	8.9999999999999998E-4
case values	4.0000000000000002E-4	5.1900000000000002E-2
case values	1E-4	2.9999999999999997E-4
case values	2.0000000000000001E-4	1.6500000000000001E-2
case values	2.9999999999999997E-4	4.7999999999999996E-3
case values	2.9999999999999997E-4	1.9400000000000001E-2
case values		1.1999999999999999E-3
case values		2.6800000000000001E-2
case values		6.9999999999999999E-4
case values		1.6999999999999999E-3
case values		8.0000000000000004E-4
case values		2E-3
case values		1.6999999999999999E-3
case values		3.2000000000000002E-3
case values		1.54E-2
case values		2.6700000000000002E-2
case values		1.1000000000000001E-3
case values		2.8E-3
case values		6.9999999999999999E-4
case values		8.3999999999999995E-3
case values		4.0000000000000002E-4
case values		1.4E-3
case values		5.0000000000000001E-4
case values		6.9999999999999999E-4
case values		1.1999999999999999E-3
case values		7.1000000000000004E-3
case values		4.9099999999999998E-2
case values		2.1899999999999999E-2
Supp Fig 4
DMGDH
no missing data
Subgroup:	HV (n=60)	DO (n=82)
case values	5.0000000000000001E-4	1.1999999999999999E-3
case values	5.0000000000000001E-4	5.0000000000000001E-4
case values	5.9999999999999995E-4	1.1000000000000001E-3
case values	5.9999999999999995E-4	5.0000000000000001E-3
case values	4.0000000000000002E-4	8.9999999999999998E-4
case values	5.0000000000000001E-4	2.8E-3
case values	4.0000000000000002E-4	3.5999999999999999E-3
case values	5.9999999999999995E-4	6.9999999999999999E-4
case values	4.0000000000000002E-4	5.9999999999999995E-4
case values	5.0000000000000001E-4	1.4E-3
case values	5.0000000000000001E-4	8.9999999999999998E-4
case values	5.0000000000000001E-4	1.6000000000000001E-3
case values	5.0000000000000001E-4	2.0999999999999999E-3
case values	5.9999999999999995E-4	8.9999999999999998E-4
case values	6.9999999999999999E-4	6.9999999999999999E-4
case values	5.0000000000000001E-4	1.1999999999999999E-3
case values	5.0000000000000001E-4	1.6000000000000001E-3
case values	8.0000000000000004E-4	2.0999999999999999E-3
case values	5.0000000000000001E-4	1.9E-3
case values	5.0000000000000001E-4	1.9E-3
case values	2.9999999999999997E-4	8.0999999999999996E-3
case values	6.9999999999999999E-4	1E-3
case values	4.0000000000000002E-4	2.3999999999999998E-3
case values	8.0000000000000004E-4	8.9999999999999998E-4
case values	2.9999999999999997E-4	1.5E-3
case values	2.9999999999999997E-4	1.2999999999999999E-3
case values	5.0000000000000001E-4	8.9999999999999998E-4
case values	2.9999999999999997E-4	1.6000000000000001E-3
case values	1E-4	6.9999999999999999E-4
case values	5.0000000000000001E-4	6.9999999999999999E-4
case values	5.9999999999999995E-4	5.9999999999999995E-4
case values	1E-4	6.9999999999999999E-4
case values	5.0000000000000001E-4	6.9999999999999999E-4
case values	4.0000000000000002E-4	1E-3
case values	5.9999999999999995E-4	5.9999999999999995E-4
case values	5.0000000000000001E-4	2.0999999999999999E-3
case values	4.0000000000000002E-4	1.6000000000000001E-3
case values	5.9999999999999995E-4	5.9999999999999995E-4
case values	4.0000000000000002E-4	1.1000000000000001E-3
case values	5.9999999999999995E-4	1.1999999999999999E-3
case values	5.0000000000000001E-4	4.0000000000000002E-4
case values	5.0000000000000001E-4	1.6000000000000001E-3
case values	5.9999999999999995E-4	1.6999999999999999E-3
case values	4.0000000000000002E-4	6.9999999999999999E-4
case values	4.0000000000000002E-4	5.9999999999999995E-4
case values	5.0000000000000001E-4	1.1999999999999999E-3
case values	5.9999999999999995E-4	1E-3
case values	4.0000000000000002E-4	1.2999999999999999E-3
case values	5.0000000000000001E-4	4.0000000000000002E-4
case values	5.0000000000000001E-4	1.2999999999999999E-3
case values	4.0000000000000002E-4	8.0000000000000004E-4
case values	4.0000000000000002E-4	1.4200000000000001E-2
case values	5.9999999999999995E-4	2.9999999999999997E-4
case values	5.0000000000000001E-4	2.3E-3
case values	5.0000000000000001E-4	5.0000000000000001E-4
case values	4.0000000000000002E-4	6.9999999999999999E-4
case values	5.0000000000000001E-4	4.4999999999999997E-3
case values	5.0000000000000001E-4	8.0000000000000004E-4
case values	4.0000000000000002E-4	6.9999999999999999E-4
case values	5.0000000000000001E-4	1.2999999999999999E-3
case values	5.9999999999999995E-4	1.9E-3
case values		8.0000000000000004E-4
case values		3.0000000000000001E-3
case values		5.0000000000000001E-4
case values		4.0000000000000002E-4
case values		4.0000000000000002E-4
case values		8.0000000000000004E-4
case values		6.9999999999999999E-4
case values		1.1999999999999999E-3
case values		1.8E-3
case values		2.9999999999999997E-4
case values		5.0000000000000001E-4
case values		1E-3
case values		2.0000000000000001E-4
case values		2.8999999999999998E-3
case values		2.9999999999999997E-4
case values		8.9999999999999998E-4
case values		5.0000000000000001E-4
case values		2.9999999999999997E-4
case values		6.9999999999999999E-4
case values		1.4E-3
case values		8.0000000000000004E-4
Supp Fig 4
FAH
no missing data
Subgroup:	HV (n=60)	DO (n=82)
case values	1.0999999999999999E-2	0.12839999999999999
case values	5.1000000000000004E-3	0.2089
case values	1.32E-2	0.47410000000000002
case values	1.8800000000000001E-2	0.5696
case values	9.1999999999999998E-3	0.20200000000000001
case values	6.8999999999999999E-3	0.9294
case values	1.6899999999999998E-2	0.25240000000000001
case values	1.6199999999999999E-2	8.4699999999999998E-2
case values	1.89E-2	0.34129999999999999
case values	1.6500000000000001E-2	0.21940000000000001
case values	5.0000000000000001E-3	0.255
case values	1.0500000000000001E-2	0.53559999999999997
case values	1.9900000000000001E-2	9.1499999999999998E-2
case values	1.8200000000000001E-2	0.19139999999999999
case values	3.61E-2	0.21340000000000001
case values	1.35E-2	7.5600000000000001E-2
case values	2.5399999999999999E-2	7.8299999999999995E-2
case values	2.3800000000000002E-2	0.70450000000000002
case values	1.03E-2	0.19950000000000001
case values	9.7999999999999997E-3	0.4274
case values	1.5299999999999999E-2	0.23730000000000001
case values	1.43E-2	0.91149999999999998
case values	1.0800000000000001E-2	0.42349999999999999
case values	1.6500000000000001E-2	9.2899999999999996E-2
case values	1.7600000000000001E-2	0.4224
case values	1.15E-2	7.4700000000000003E-2
case values	1.7899999999999999E-2	3.0099999999999998E-2
case values	1.18E-2	0.25800000000000001
case values	8.2000000000000007E-3	7.0499999999999993E-2
case values	9.5999999999999992E-3	6.08E-2
case values	1.4800000000000001E-2	0.18720000000000001
case values	1.52E-2	2.2100000000000002E-2
case values	1.9E-2	7.8100000000000003E-2
case values	1.2500000000000001E-2	0.2213
case values	1.0200000000000001E-2	2.4E-2
case values	9.1999999999999998E-3	0.36559999999999998
case values	9.2999999999999992E-3	0.37059999999999998
case values	1.0800000000000001E-2	3.15E-2
case values	1.2E-2	2.3999999999999998E-3
case values	1.4500000000000001E-2	0.1089
case values	1.06E-2	0.20499999999999999
case values	1.61E-2	0.12809999999999999
case values	1.3100000000000001E-2	0.20699999999999999
case values	1.5699999999999999E-2	6.6400000000000001E-2
case values	1.66E-2	8.5000000000000006E-2
case values	1.5599999999999999E-2	5.67E-2
case values	1.3100000000000001E-2	0.19689999999999999
case values	1.43E-2	6.13E-2
case values	5.5999999999999999E-3	2.6800000000000001E-2
case values	1.2E-2	9.4700000000000006E-2
case values	1.01E-2	4.6800000000000001E-2
case values	2.12E-2	0.20080000000000001
case values	7.7999999999999996E-3	0.65339999999999998
case values	7.7000000000000002E-3	0.42699999999999999
case values	9.2999999999999992E-3	7.8399999999999997E-2
case values	1.17E-2	3.39E-2
case values	1.5100000000000001E-2	0.76090000000000002
case values	8.8000000000000005E-3	1.7899999999999999E-2
case values	8.6E-3	0.17399999999999999
case values	9.7999999999999997E-3	7.8100000000000003E-2
case values		0.38319999999999999
case values		0.161
case values		0.24829999999999999
case values		2.3599999999999999E-2
case values		0.1464
case values		1.7399999999999999E-2
case values		6.0699999999999997E-2
case values		4.1399999999999999E-2
case values		6.2E-2
case values		0.29709999999999998
case values		0.1037
case values		8.48E-2
case values		0.17030000000000001
case values		2.23E-2
case values		4.6699999999999998E-2
case values		1.8499999999999999E-2
case values		1.89E-2
case values		3.44E-2
case values		2.2100000000000002E-2
case values		7.3499999999999996E-2
case values		0.16420000000000001
case values		0.16800000000000001
Supp Fig 4
GSTA1
no missing data
Subgroup:	HV (n=60)	DO (n=82)
case values	1.4E-3	1.9900000000000001E-2
case values	1.1999999999999999E-3	1.95E-2
case values	8.0000000000000004E-4	3.0000000000000001E-3
case values	1E-3	1.06E-2
case values	1.1000000000000001E-3	3.8E-3
case values	2E-3	1.55E-2
case values	1.5E-3	7.1999999999999998E-3
case values	1.1999999999999999E-3	1.14E-2
case values	8.0000000000000004E-4	7.1999999999999998E-3
case values	1.6000000000000001E-3	2.8199999999999999E-2
case values	1.6999999999999999E-3	9.7000000000000003E-3
case values	1.2999999999999999E-3	1.23E-2
case values	1E-3	3.8E-3
case values	2.0999999999999999E-3	3.3E-3
case values	1.6999999999999999E-3	1.1999999999999999E-3
case values	8.0000000000000004E-4	9.7999999999999997E-3
case values	2.3999999999999998E-3	5.7000000000000002E-3
case values	8.9999999999999998E-4	1.5100000000000001E-2
case values	8.9999999999999998E-4	3.8E-3
case values	1.4E-3	6.3E-3
case values	2.8E-3	2.1600000000000001E-2
case values	8.9999999999999998E-4	3.5000000000000001E-3
case values	6.9999999999999999E-4	5.4000000000000003E-3
case values	1.1999999999999999E-3	3.5999999999999999E-3
case values	8.0000000000000004E-4	5.4999999999999997E-3
case values	8.0000000000000004E-4	3.7000000000000002E-3
case values	1.1999999999999999E-3	2.3E-3
case values	1.6000000000000001E-3	1.4E-3
case values	8.9999999999999998E-4	1.2999999999999999E-3
case values	8.0000000000000004E-4	3.3999999999999998E-3
case values	1.1999999999999999E-3	2E-3
case values	1.4E-3	1.4E-3
case values	1.6000000000000001E-3	1.8E-3
case values	1.2999999999999999E-3	5.0000000000000001E-3
case values	5.9999999999999995E-4	8.9999999999999998E-4
case values	2.5000000000000001E-3	9.4000000000000004E-3
case values	1E-3	1.8700000000000001E-2
case values	5.9999999999999995E-4	2.3E-3
case values	8.0000000000000002E-3	1.9E-3
case values	1.4E-3	1.6999999999999999E-3
case values	6.9999999999999999E-4	7.6E-3
case values	1E-3	1.1000000000000001E-3
case values	1.6999999999999999E-3	4.8999999999999998E-3
case values	2E-3	1.6000000000000001E-3
case values	1.6000000000000001E-3	4.3E-3
case values	2E-3	4.7999999999999996E-3
case values	3.8999999999999998E-3	3.0999999999999999E-3
case values	2E-3	1.9E-3
case values	5.9999999999999995E-4	2.8E-3
case values	1E-3	1.9E-3
case values	8.9999999999999998E-4	2.3999999999999998E-3
case values	1.8E-3	1.1599999999999999E-2
case values	3.5999999999999999E-3	1.38E-2
case values	2.9999999999999997E-4	1.1299999999999999E-2
case values	6.9999999999999999E-4	2.7000000000000001E-3
case values	8.9999999999999998E-4	8.9999999999999998E-4
case values	8.0000000000000004E-4	4.0899999999999999E-2
case values	1.4E-3	1.8E-3
case values	1.1000000000000001E-3	2.7000000000000001E-3
case values	1.2999999999999999E-3	1.23E-2
case values		1.03E-2
case values		1.1999999999999999E-3
case values		1.72E-2
case values		5.9999999999999995E-4
case values		1.06E-2
case values		1.1000000000000001E-3
case values		7.4999999999999997E-3
case values		8.8000000000000005E-3
case values		2.7000000000000001E-3
case values		1.5599999999999999E-2
case values		2.63E-2
case values		2.8999999999999998E-3
case values		5.7000000000000002E-3
case values		1.1999999999999999E-3
case values		2.5999999999999999E-3
case values		1.9E-3
case values		1.4E-3
case values		1.6999999999999999E-3
case values		8.9999999999999998E-4
case values		8.6E-3
case values		7.7000000000000002E-3
case values		1.6E-2
Supp Fig 4
HPD
DATA NOT PLOTTED WHERE VALUES ARE NOT DETECTED (ND)
Subgroup:	HV (n=60)	DO (n=82)
case values	5.7000000000000002E-3	1.66E-2
case values	2.3999999999999998E-3	2.2800000000000001E-2
case values	2.7000000000000001E-3	7.7000000000000002E-3
case values	2.5000000000000001E-3	6.1600000000000002E-2
case values	2.7000000000000001E-3	1.8599999999999998E-2
case values	2.7000000000000001E-3	9.0700000000000003E-2
case values	1.9E-3	4.7800000000000002E-2
case values	6.9999999999999999E-4	1.7600000000000001E-2
case values	1E-4	1.04E-2
case values	3.7000000000000002E-3	2.4299999999999999E-2
case values	2.5000000000000001E-3	1.03E-2
case values	4.0000000000000001E-3	2.9499999999999998E-2
case values	8.9999999999999998E-4	1.4800000000000001E-2
case values	3.2000000000000002E-3	1.24E-2
case values	2E-3	4.1999999999999997E-3
case values	2.3E-3	9.5999999999999992E-3
case values	3.5999999999999999E-3	6.3E-3
case values	1.6999999999999999E-3	2.9499999999999998E-2
case values	2E-3	1.52E-2
case values	1.4E-3	2.07E-2
case values	2.0000000000000001E-4	1.9099999999999999E-2
case values	ND	3.2500000000000001E-2
case values	ND	3.0499999999999999E-2
case values	5.0000000000000001E-4	8.5000000000000006E-3
case values	1E-4	1.7299999999999999E-2
case values	2.9999999999999997E-4	9.4999999999999998E-3
case values	5.9999999999999995E-4	8.6E-3
case values	ND	1.0699999999999999E-2
case values	1E-4	3.0999999999999999E-3
case values	2.9999999999999997E-4	6.1000000000000004E-3
case values	6.9999999999999999E-4	4.7999999999999996E-3
case values	1E-4	5.4999999999999997E-3
case values	5.9999999999999995E-4	9.2999999999999992E-3
case values	ND	1.9E-2
case values	ND	3.2000000000000002E-3
case values	1E-4	3.1399999999999997E-2
case values	2.0000000000000001E-4	2.64E-2
case values	4.0000000000000002E-4	4.3E-3
case values	1E-4	1.01E-2
case values	1E-4	7.7000000000000002E-3
case values	1E-4	6.1999999999999998E-3
case values	2.0000000000000001E-4	8.9999999999999993E-3
case values	1E-4	6.0000000000000001E-3
case values	1E-4	4.4999999999999997E-3
case values	2.9999999999999997E-4	2.3999999999999998E-3
case values	4.0000000000000002E-4	2.2000000000000001E-3
case values	ND	2.8E-3
case values	1E-4	2.7000000000000001E-3
case values	8.0000000000000004E-4	8.9999999999999998E-4
case values	ND	2.3999999999999998E-3
case values	1E-4	3.0999999999999999E-3
case values	5.9999999999999995E-4	2.1999999999999999E-2
case values	4.0000000000000002E-4	3.1099999999999999E-2
case values	1E-4	6.6600000000000006E-2
case values	1E-4	4.8999999999999998E-3
case values	2.9999999999999997E-4	2.0999999999999999E-3
case values	1E-4	4.3799999999999999E-2
case values	2.9999999999999997E-4	2.0000000000000001E-4
case values	5.0000000000000001E-4	9.5999999999999992E-3
case values	2.9999999999999997E-4	2.0299999999999999E-2
case values		3.8199999999999998E-2
case values		1.6000000000000001E-3
case values		1.01E-2
case values		1.1000000000000001E-3
case values		4.8999999999999998E-3
case values		1E-3
case values		3.2000000000000002E-3
case values		3.0000000000000001E-3
case values		2.3999999999999998E-3
case values		1.0699999999999999E-2
case values		8.6E-3
case values		3.3E-3
case values		5.4999999999999997E-3
case values		5.9999999999999995E-4
case values		1.8E-3
case values		2E-3
case values		5.9999999999999995E-4
case values		1.9E-3
case values		1.1000000000000001E-3
case values		9.1000000000000004E-3
case values		9.7000000000000003E-3
case values		1.32E-2
Supp Fig 4
LECT2
no missing data
Subgroup:	HV (n=60)	DO (n=82)
case values	3.5999999999999999E-3	0.01
case values	3.3999999999999998E-3	1.06E-2
case values	9.1000000000000004E-3	2.12E-2
case values	5.5999999999999999E-3	5.4000000000000003E-3
case values	7.1999999999999998E-3	9.5999999999999992E-3
case values	9.4000000000000004E-3	6.0000000000000001E-3
case values	8.0999999999999996E-3	3.5999999999999999E-3
case values	1.38E-2	1.34E-2
case values	7.0000000000000001E-3	8.8000000000000005E-3
case values	8.3000000000000001E-3	6.3E-3
case values	8.6E-3	9.7999999999999997E-3
case values	8.3999999999999995E-3	1.4E-2
case values	1.01E-2	8.3999999999999995E-3
case values	1.01E-2	4.4999999999999997E-3
case values	1.54E-2	2.6800000000000001E-2
case values	1.7399999999999999E-2	9.1999999999999998E-3
case values	1.7000000000000001E-2	6.4999999999999997E-3
case values	8.3000000000000001E-3	6.4000000000000003E-3
case values	1.04E-2	9.5999999999999992E-3
case values	1.37E-2	1.26E-2
case values	5.7000000000000002E-3	1.37E-2
case values	7.4999999999999997E-3	1.4500000000000001E-2
case values	9.5999999999999992E-3	1.0999999999999999E-2
case values	1.15E-2	1.1900000000000001E-2
case values	1.0999999999999999E-2	6.6E-3
case values	8.0000000000000002E-3	1.4999999999999999E-2
case values	5.3E-3	1.6799999999999999E-2
case values	1.4E-2	4.3E-3
case values	8.2000000000000007E-3	1.41E-2
case values	1.6E-2	1.6799999999999999E-2
case values	2.35E-2	2.6499999999999999E-2
case values	1.0200000000000001E-2	1.3899999999999999E-2
case values	1.18E-2	3.0000000000000001E-3
case values	1.21E-2	1.0800000000000001E-2
case values	1.15E-2	3.0000000000000001E-3
case values	4.7999999999999996E-3	7.1000000000000004E-3
case values	1.0200000000000001E-2	2.53E-2
case values	7.1000000000000004E-3	8.3000000000000001E-3
case values	9.2999999999999992E-3	2.0500000000000001E-2
case values	7.1000000000000004E-3	1.8100000000000002E-2
case values	9.1999999999999998E-3	9.4999999999999998E-3
case values	6.7000000000000002E-3	1.01E-2
case values	8.0000000000000002E-3	1.37E-2
case values	8.3000000000000001E-3	1.4800000000000001E-2
case values	7.3000000000000001E-3	1.8599999999999998E-2
case values	1.03E-2	6.4999999999999997E-3
case values	9.5999999999999992E-3	1.5699999999999999E-2
case values	5.8999999999999999E-3	2.3599999999999999E-2
case values	9.4999999999999998E-3	2.1000000000000001E-2
case values	6.8999999999999999E-3	1.8499999999999999E-2
case values	9.5999999999999992E-3	1.04E-2
case values	5.1999999999999998E-3	2.7900000000000001E-2
case values	3.5000000000000001E-3	2.3199999999999998E-2
case values	4.7000000000000002E-3	7.4999999999999997E-3
case values	4.7999999999999996E-3	5.1999999999999998E-3
case values	7.6E-3	1.34E-2
case values	6.7999999999999996E-3	1.66E-2
case values	3.5000000000000001E-3	8.0999999999999996E-3
case values	4.5999999999999999E-3	2.46E-2
case values	1.6E-2	1.72E-2
case values		1.1299999999999999E-2
case values		1.55E-2
case values		6.7999999999999996E-3
case values		8.9999999999999993E-3
case values		1.4200000000000001E-2
case values		1.2E-2
case values		5.1000000000000004E-3
case values		5.4999999999999997E-3
case values		5.0000000000000001E-3
case values		5.0000000000000001E-3
case values		8.5000000000000006E-3
case values		1.2800000000000001E-2
case values		7.7000000000000002E-3
case values		3.0999999999999999E-3
case values		9.5999999999999992E-3
case values		1.1299999999999999E-2
case values		9.4999999999999998E-3
case values		4.8999999999999998E-3
case values		6.4999999999999997E-3
case values		5.7000000000000002E-3
case values		1.84E-2
case values		2.3999999999999998E-3
Supp Fig 4
OTC
DATA NOT PLOTTED WHERE VALUES ARE NOT DETECTED (ND)
Subgroup:	HV (n=60)	DO (n=82)
case values	ND	1.2999999999999999E-3
case values	1E-4	2.8E-3
case values	ND	4.0000000000000002E-4
case values	1E-4	5.4999999999999997E-3
case values	ND	1.5E-3
case values	1E-4	3.8999999999999998E-3
case values	ND	4.7999999999999996E-3
case values	1E-4	1E-3
case values	ND	2.9999999999999997E-4
case values	ND	1.5E-3
case values	1E-4	8.9999999999999998E-4
case values	ND	3.0000000000000001E-3
case values	ND	1E-3
case values	1E-4	2.0000000000000001E-4
case values	1E-4	1E-4
case values	ND	1.2999999999999999E-3
case values	2.0000000000000001E-4	1.1999999999999999E-3
case values	2.0000000000000001E-4	2.3999999999999998E-3
case values	ND	1E-3
case values	1E-4	1.9E-3
case values	2.0000000000000001E-4	7.6E-3
case values	1E-4	1.6000000000000001E-3
case values	ND	4.3E-3
case values	1E-4	8.9999999999999998E-4
case values	2.9999999999999997E-4	8.9999999999999998E-4
case values	ND	1.1000000000000001E-3
case values	2.9999999999999997E-4	1E-3
case values	1E-4	5.9999999999999995E-4
case values	1E-4	2.0000000000000001E-4
case values	1E-4	1E-4
case values	1E-4	1E-4
case values	2.0000000000000001E-4	1E-4
case values	2.0000000000000001E-4	2.0000000000000001E-4
case values	2.0000000000000001E-4	1E-3
case values	1E-4	1E-4
case values	1E-4	1.6000000000000001E-3
case values	ND	1.6000000000000001E-3
case values	1E-4	1E-4
case values	1E-4	8.9999999999999998E-4
case values	2.0000000000000001E-4	1.2999999999999999E-3
case values	ND	2.9999999999999997E-4
case values	1E-4	5.0000000000000001E-4
case values	2.0000000000000001E-4	1E-3
case values	1E-4	2.0000000000000001E-4
case values	1E-4	8.0000000000000004E-4
case values	1E-4	2.0999999999999999E-3
case values	2.0000000000000001E-4	2.0000000000000001E-4
case values	1E-4	2.8E-3
case values	1E-4	2.9999999999999997E-4
case values	ND	1E-3
case values	1E-4	1.9E-3
case values	1E-4	6.1000000000000004E-3
case values	1E-4	5.5999999999999999E-3
case values	1E-4	3.7000000000000002E-3
case values	1E-4	8.0000000000000004E-4
case values	2.0000000000000001E-4	1E-4
case values	1E-4	1.24E-2
case values	2.9999999999999997E-4	ND
case values	1E-4	1.6999999999999999E-3
case values	1E-4	1.4E-3
case values		2.8999999999999998E-3
case values		5.0000000000000001E-4
case values		3.2000000000000002E-3
case values		1E-4
case values		6.9999999999999999E-4
case values		1E-4
case values		5.0000000000000001E-4
case values		5.9999999999999995E-4
case values		1.1000000000000001E-3
case values		2.3E-3
case values		2.7000000000000001E-3
case values		4.0000000000000002E-4
case values		8.9999999999999998E-4
case values		2.0000000000000001E-4
case values		2.5999999999999999E-3
case values		2.0000000000000001E-4
case values		5.0000000000000001E-4
case values		2.9999999999999997E-4
case values		1E-4
case values		4.0000000000000002E-4
case values		2.2000000000000001E-3
case values		6.4000000000000003E-3
Supp Fig 4
CES1
DATA NOT PLOTTED WHERE VALUES ARE NOT DETECTED (ND)
Subgroup:	HV (n=60)	DO (n=82)
case values	2.9999999999999997E-4	4.7999999999999996E-3
case values	2.9999999999999997E-4	1.1000000000000001E-3
case values	4.0000000000000002E-4	4.1999999999999997E-3
case values	6.9999999999999999E-4	8.9999999999999998E-4
case values	8.9999999999999998E-4	4.7999999999999996E-3
case values	4.0000000000000002E-4	3.2000000000000002E-3
case values	4.0000000000000002E-4	1.4E-3
case values	4.0000000000000002E-4	6.9999999999999999E-4
case values	1E-4	2.5999999999999999E-3
case values	2.9999999999999997E-4	1.5E-3
case values	1E-3	2.5000000000000001E-3
case values	6.9999999999999999E-4	6.4999999999999997E-3
case values	3.7000000000000002E-3	5.0000000000000001E-4
case values	5.0000000000000001E-4	8.0000000000000004E-4
case values	1.5E-3	1.1999999999999999E-3
case values	8.9999999999999998E-4	2.3999999999999998E-3
case values	6.9999999999999999E-4	1E-3
case values	1E-3	2.3E-3
case values	1E-4	1.4E-3
case values	ND	2.5700000000000001E-2
case values	1E-4	2.0999999999999999E-3
case values	ND	8.6999999999999994E-3
case values	ND	5.9999999999999995E-4
case values	ND	1.1999999999999999E-3
case values	5.0000000000000001E-4	ND
case values	ND	1.8E-3
case values	ND	4.4999999999999997E-3
case values	ND	2.0000000000000001E-4
case values	ND	2.0000000000000001E-4
case values	8.0000000000000004E-4	1.1999999999999999E-3
case values	ND	8.9999999999999998E-4
case values	ND	ND
case values	ND	1.4E-3
case values	ND	2E-3
case values	4.0000000000000002E-4	4.8999999999999998E-3
case values	4.0000000000000002E-4	1.2E-2
case values	1.4E-3	8.0000000000000004E-4
case values	5.9999999999999995E-4	ND
case values	ND	1.6999999999999999E-3
case values	1E-4	3.8E-3
case values	2.0999999999999999E-3	4.0000000000000002E-4
case values	ND	1.8E-3
case values	ND	2.5000000000000001E-3
case values	5.0000000000000001E-4	1.4E-3
case values	ND	1.6999999999999999E-3
case values	1.1999999999999999E-3	1.1999999999999999E-3
case values	5.9999999999999995E-4	2E-3
case values	1.6000000000000001E-3	1.1000000000000001E-3
case values	4.0000000000000002E-4	8.9999999999999998E-4
case values	ND	1.5E-3
case values	1E-3	1.2E-2
case values	6.9999999999999999E-4
case values	8.0000000000000004E-4	1.6999999999999999E-3
case values	ND	5.9999999999999995E-4
case values	ND	2.9999999999999997E-4
case values	4.0000000000000002E-4	3.0999999999999999E-3
case values	ND	2.0000000000000001E-4
case values	ND	1.5E-3
case values	ND	7.4000000000000003E-3
case values	ND	1.6000000000000001E-3
case values		ND
case values		2.7000000000000001E-3
case values		2.9999999999999997E-4
case values		8.9999999999999998E-4
case values		8.9999999999999998E-4
case values		5.0000000000000001E-4
case values		5.0000000000000001E-4
case values		1.1000000000000001E-3
case values		5.7999999999999996E-3
case values		6.4999999999999997E-3
case values		2.9999999999999997E-4
case values		2E-3
case values		1.5E-3
case values		1.6000000000000001E-3
case values		6.9999999999999999E-4
case values		1.1000000000000001E-3
case values		8.9999999999999998E-4
case values		1.5E-3
case values		4.0000000000000002E-4
case values		7.4999999999999997E-3
case values		6.7000000000000002E-3
case values		ND
Supp Fig 4
FBP1
DATA NOT PLOTTED WHERE VALUES ARE NOT DETECTED (ND)
Subgroup:	HV (n=60)	DO (n=82)
case values	4.0000000000000002E-4	1.1299999999999999E-2
case values	1E-4	2E-3
case values	2.9999999999999997E-4	3.4500000000000003E-2
case values	1E-4	9.5999999999999992E-3
case values	1E-3	4.3799999999999999E-2
case values	4.0000000000000002E-4	1.1599999999999999E-2
case values	5.0000000000000001E-4	1.1900000000000001E-2
case values	1E-4	2.7000000000000001E-3
case values	1E-4	2.5000000000000001E-2
case values	2.9999999999999997E-4	1.54E-2
case values	4.0000000000000002E-4	1.6799999999999999E-2
case values	6.9999999999999999E-4	3.5000000000000001E-3
case values	1.1999999999999999E-3	4.4999999999999997E-3
case values	4.0000000000000002E-4	1.5E-3
case values	1.1999999999999999E-3	1.4E-3
case values	8.0000000000000004E-4	4.4999999999999997E-3
case values	4.0000000000000002E-4	3.9699999999999999E-2
case values	6.9999999999999999E-4	4.7000000000000002E-3
case values	2.0000000000000001E-4	1.3899999999999999E-2
case values	ND	1.6500000000000001E-2
case values	1E-4	1.49E-2
case values	ND	2.1499999999999998E-2
case values	ND	2.0999999999999999E-3
case values	ND	1.32E-2
case values	2.0000000000000001E-4	ND
case values	ND	1.12E-2
case values	ND	4.8999999999999998E-3
case values	ND	7.0000000000000001E-3
case values	ND	1.8E-3
case values	8.9999999999999998E-4	1.4E-3
case values	ND	1.4800000000000001E-2
case values	ND	ND
case values	ND	9.5999999999999992E-3
case values	ND	9.5999999999999992E-3
case values	5.0000000000000001E-4	1.17E-2
case values	5.0000000000000001E-4	1.7399999999999999E-2
case values	5.9999999999999995E-4	1.37E-2
case values	2.9999999999999997E-4	ND
case values	ND	1.6999999999999999E-3
case values	4.0000000000000002E-4	4.5999999999999999E-3
case values	8.9999999999999998E-4	4.0000000000000002E-4
case values	ND	4.1999999999999997E-3
case values	ND	1.6799999999999999E-2
case values	4.0000000000000002E-4	3.0999999999999999E-3
case values	ND	2E-3
case values	6.9999999999999999E-4	2E-3
case values	5.0000000000000001E-4	1.0800000000000001E-2
case values	5.0000000000000001E-4	1.5699999999999999E-2
case values	5.0000000000000001E-4	8.0000000000000002E-3
case values	ND	6.9999999999999999E-4
case values	6.9999999999999999E-4	0.01
case values	4.0000000000000002E-4	ND
case values	4.0000000000000002E-4	1.9800000000000002E-2
case values	ND	1.2999999999999999E-3
case values	ND	1.7000000000000001E-2
case values	5.0000000000000001E-4	1.5299999999999999E-2
case values	ND	2.0000000000000001E-4
case values	ND	2.8999999999999998E-3
case values	ND	3.3999999999999998E-3
case values	ND	1.9099999999999999E-2
case values		ND
case values		7.4000000000000003E-3
case values		5.0000000000000001E-4
case values		4.7999999999999996E-3
case values		1.3599999999999999E-2
case values		4.7999999999999996E-3
case values		2.2000000000000001E-3
case values		1.7999999999999999E-2
case values		1.0200000000000001E-2
case values		1.0200000000000001E-2
case values		2.0999999999999999E-3
case values		3.5999999999999999E-3
case values		8.0000000000000004E-4
case values		1.38E-2
case values		1.1000000000000001E-3
case values		8.0000000000000004E-4
case values		5.9999999999999995E-4
case values		5.9999999999999995E-4
case values		3.0999999999999999E-3
case values		1.9599999999999999E-2
case values		1.5699999999999999E-2
case values		ND

## Sheet: Supp Fig 5
Supp Fig 5
ACO1
no missing data
Subgroup:	DO (n=82)	NDO (n=34)
case values	1.5299999999999999E-2	3.8E-3
case values	1.54E-2	4.3299999999999998E-2
case values	3.8E-3	3.8899999999999997E-2
case values	4.0899999999999999E-2	2.07E-2
case values	1.2800000000000001E-2	3.3099999999999997E-2
case values	4.0399999999999998E-2	1.67E-2
case values	2.5999999999999999E-2	2.7000000000000001E-3
case values	9.4000000000000004E-3	8.9999999999999998E-4
case values	4.1000000000000003E-3	1E-3
case values	1.9199999999999998E-2	1.95E-2
case values	7.6E-3	1.2999999999999999E-2
case values	2.3800000000000002E-2	2.7400000000000001E-2
case values	7.6E-3	4.8999999999999998E-3
case values	5.5999999999999999E-3	2.3199999999999998E-2
case values	1.5E-3	6.3200000000000006E-2
case values	3.3E-3	1.6999999999999999E-3
case values	4.3E-3	8.8000000000000005E-3
case values	2.8199999999999999E-2	1.3899999999999999E-2
case values	8.2000000000000007E-3	6.1000000000000004E-3
case values	1.61E-2	1.5E-3
case values	1.67E-2	2.8E-3
case values	2.4500000000000001E-2	8.6E-3
case values	2.12E-2	1.8100000000000002E-2
case values	5.3E-3	1.9E-3
case values	1.23E-2	8.9999999999999998E-4
case values	4.0000000000000001E-3	8.2000000000000007E-3
case values	2.7000000000000001E-3	3.0999999999999999E-3
case values	1.15E-2	1.0699999999999999E-2
case values	1.2999999999999999E-3	1.6999999999999999E-3
case values	4.1000000000000003E-3	2.5000000000000001E-3
case values	1E-3	2.3999999999999998E-3
case values	1.6999999999999999E-3	2.3E-3
case values	2.2000000000000001E-3	9.4000000000000004E-3
case values	7.7000000000000002E-3	2.7000000000000001E-3
case values	1.2999999999999999E-3
case values	1.38E-2
case values	1.3100000000000001E-2
case values	1E-3
case values	2.7000000000000001E-3
case values	3.0000000000000001E-3
case values	5.5999999999999999E-3
case values	1.6000000000000001E-3
case values	2.8999999999999998E-3
case values	1.6999999999999999E-3
case values	3.5000000000000001E-3
case values	4.5999999999999999E-3
case values	6.0000000000000001E-3
case values	4.0000000000000001E-3
case values	1.6000000000000001E-3
case values	1.6999999999999999E-3
case values	3.7000000000000002E-3
case values	1.2699999999999999E-2
case values	2.81E-2
case values	3.2000000000000002E-3
case values	1.1999999999999999E-3
case values	4.4499999999999998E-2
case values	8.0000000000000004E-4
case values	7.1000000000000004E-3
case values	1.23E-2
case values	2.3199999999999998E-2
case values	1.4E-3
case values	9.9000000000000008E-3
case values	1.4E-3
case values	4.8999999999999998E-3
case values	1.9E-3
case values	4.5999999999999999E-3
case values	3.3E-3
case values	1.4E-3
case values	1.38E-2
case values	7.0000000000000001E-3
case values	3.0999999999999999E-3
case values	4.2000000000000003E-2
case values	1.5E-3
case values	3.5000000000000001E-3
case values	2E-3
case values	1.1000000000000001E-3
case values	2.0999999999999999E-3
case values	1.2999999999999999E-3
case values	5.3E-3
case values	8.0000000000000002E-3
case values	2.12E-2
case values	7.1000000000000004E-3
Supp Fig 5
ALDOB
no missing data
Subgroup:	DO (n=82)	NDO (n=34)
case values	0.44679999999999997	0.1245
case values	0.53149999999999997	0.72729999999999995
case values	0.16239999999999999	0.7611
case values	0.84350000000000003	1.6757
case values	0.36549999999999999	0.53039999999999998
case values	0.77029999999999998	0.26200000000000001
case values	0.3493	0.39900000000000002
case values	0.33710000000000001	4.5100000000000001E-2
case values	0.14360000000000001	1.6167
case values	0.96419999999999995	0.70120000000000005
case values	0.3957	0.1384
case values	0.30080000000000001	9.9099999999999994E-2
case values	0.13900000000000001	0.82169999999999999
case values	0.14000000000000001	8.2100000000000006E-2
case values	0.1658	0.33629999999999999
case values	5.4600000000000003E-2	2.2353000000000001
case values	0.2213	0.16439999999999999
case values	1.1026	0.81799999999999995
case values	0.18210000000000001	2.0914999999999999
case values	0.34589999999999999	6.8500000000000005E-2
case values	0.70089999999999997	0.33860000000000001
case values	0.34	1.5399
case values	0.3589	0.3029
case values	8.6400000000000005E-2	7.0499999999999993E-2
case values	0.41660000000000003	6.1499999999999999E-2
case values	0.1033	0.29399999999999998
case values	6.7900000000000002E-2	0.32519999999999999
case values	0.52649999999999997	3.56E-2
case values	0.02	2.52E-2
case values	6.1100000000000002E-2	0.3332
case values	9.8299999999999998E-2	6.6900000000000001E-2
case values	2.2200000000000001E-2	0.76190000000000002
case values	2.5399999999999999E-2	8.1299999999999997E-2
case values	0.6643	5.2600000000000001E-2
case values	1.23E-2
case values	0.88070000000000004
case values	1.2084999999999999
case values	1.67E-2
case values	0.17749999999999999
case values	8.7800000000000003E-2
case values	0.18410000000000001
case values	5.1799999999999999E-2
case values	0.28710000000000002
case values	9.7000000000000003E-3
case values	0.27700000000000002
case values	6.8599999999999994E-2
case values	0.1242
case values	9.6299999999999997E-2
case values	3.9800000000000002E-2
case values	0.18490000000000001
case values	5.8900000000000001E-2
case values	0.55089999999999995
case values	1.1431
case values	1.1594
case values	0.17150000000000001
case values	4.0899999999999999E-2
case values	0.23180000000000001
case values	1.4200000000000001E-2
case values	0.20399999999999999
case values	0.38080000000000003
case values	0.38700000000000001
case values	0.1452
case values	0.50419999999999998
case values	1.4800000000000001E-2
case values	0.2737
case values	2.3699999999999999E-2
case values	0.12039999999999999
case values	0.1053
case values	8.0199999999999994E-2
case values	1.2108000000000001
case values	0.58069999999999999
case values	8.2400000000000001E-2
case values	0.29210000000000003
case values	2.1299999999999999E-2
case values	0.1429
case values	2.7300000000000001E-2
case values	4.82E-2
case values	5.1799999999999999E-2
case values	2.0400000000000001E-2
case values	0.14319999999999999
case values	0.25919999999999999
case values	0.59430000000000005
Supp Fig 5
ASS1
no missing data
Subgroup:	DO (n=82)	NDO (n=34)
case values	7.6200000000000004E-2	1.09E-2
case values	6.1199999999999997E-2	9.5100000000000004E-2
case values	1.6799999999999999E-2	0.1328
case values	0.28839999999999999	0.10489999999999999
case values	3.2800000000000003E-2	0.13339999999999999
case values	0.1192	2.58E-2
case values	9.7699999999999995E-2	1.61E-2
case values	1.9900000000000001E-2	2.0999999999999999E-3
case values	1.52E-2	3.7699999999999997E-2
case values	6.3E-2	3.8800000000000001E-2
case values	2.1000000000000001E-2	5.4999999999999997E-3
case values	4.6199999999999998E-2	7.4999999999999997E-3
case values	1.3899999999999999E-2	3.0200000000000001E-2
case values	2.23E-2	3.8999999999999998E-3
case values	1.04E-2	2.69E-2
case values	5.1000000000000004E-3	0.1167
case values	1.2999999999999999E-2	1.24E-2
case values	0.1007	7.9299999999999995E-2
case values	1.3100000000000001E-2	0.30399999999999999
case values	4.7699999999999999E-2	2.5999999999999999E-3
case values	4.6600000000000003E-2	3.4099999999999998E-2
case values	4.82E-2	6.9599999999999995E-2
case values	5.33E-2	5.3900000000000003E-2
case values	8.3000000000000001E-3	3.3E-3
case values	4.4699999999999997E-2	7.4000000000000003E-3
case values	7.6E-3	3.04E-2
case values	4.7999999999999996E-3	6.8500000000000005E-2
case values	1.83E-2	4.4000000000000003E-3
case values	3.8999999999999998E-3	1.6999999999999999E-3
case values	1.2200000000000001E-2	2.2800000000000001E-2
case values	4.1999999999999997E-3	8.9999999999999993E-3
case values	2.0999999999999999E-3	0.10920000000000001
case values	3.0999999999999999E-3	4.1000000000000003E-3
case values	6.2E-2	4.7000000000000002E-3
case values	1.8E-3
case values	4.07E-2
case values	0.1143
case values	2E-3
case values	1.5299999999999999E-2
case values	6.4000000000000003E-3
case values	8.5000000000000006E-3
case values	2.5999999999999999E-3
case values	5.4000000000000003E-3
case values	2.8999999999999998E-3
case values	5.7000000000000002E-3
case values	1.03E-2
case values	4.5999999999999999E-3
case values	4.4999999999999997E-3
case values	2.0999999999999999E-3
case values	7.3000000000000001E-3
case values	5.3E-3
case values	3.5900000000000001E-2
case values	6.4199999999999993E-2
case values	9.5699999999999993E-2
case values	9.7000000000000003E-3
case values	2.2000000000000001E-3
case values	7.8399999999999997E-2
case values	2E-3
case values	2.5000000000000001E-2
case values	3.2800000000000003E-2
case values	4.9799999999999997E-2
case values	6.1999999999999998E-3
case values	3.1600000000000003E-2
case values	5.0000000000000001E-3
case values	9.4000000000000004E-3
case values	3.5000000000000001E-3
case values	1.04E-2
case values	1.12E-2
case values	4.1999999999999997E-3
case values	2.58E-2
case values	2.3699999999999999E-2
case values	7.1999999999999998E-3
case values	1.54E-2
case values	4.4000000000000003E-3
case values	3.8999999999999998E-3
case values	6.7999999999999996E-3
case values	2.5999999999999999E-3
case values	4.4999999999999997E-3
case values	6.0000000000000001E-3
case values	1.84E-2
case values	1.8499999999999999E-2
case values	7.5700000000000003E-2
Supp Fig 5
CPS1
Subgroup:	DO (n=82)	NDO (n=34)
case values	1.0699999999999999E-2	5.04E-2
case values	1.5E-3	4.5699999999999998E-2
case values	2.8799999999999999E-2	1.6400000000000001E-2
case values	6.1999999999999998E-3	3.0599999999999999E-2
case values	2.6100000000000002E-2	1.06E-2
case values	2.9600000000000001E-2	2.3999999999999998E-3
case values	2.8E-3	8.0000000000000004E-4
case values	1.9E-3	5.8999999999999999E-3
case values	1.2E-2	1.89E-2
case values	2.7000000000000001E-3	2.5000000000000001E-3
case values	2.8299999999999999E-2	1.5E-3
case values	2.9000000000000001E-2	4.0000000000000001E-3
case values	1.1000000000000001E-3	5.4000000000000003E-3
case values	1.4E-3	1.8200000000000001E-2
case values	5.3E-3	8.3500000000000005E-2
case values	5.1000000000000004E-3	3.2000000000000002E-3
case values	2.1299999999999999E-2	1.5599999999999999E-2
case values	8.6999999999999994E-3	0.10829999999999999
case values	6.3E-3	1.4E-3
case values	7.4099999999999999E-2	9.4000000000000004E-3
case values	1.35E-2	2.2599999999999999E-2
case values	5.0299999999999997E-2	1.0200000000000001E-2
case values	2.8E-3	2.5999999999999999E-3
case values	7.4000000000000003E-3	3.0000000000000001E-3
case values	4.7000000000000002E-3	6.1999999999999998E-3
case values	4.7999999999999996E-3	1.5800000000000002E-2
case values	1.1599999999999999E-2	1E-3
case values	5.0000000000000001E-4	4.5999999999999999E-3
case values	8.9999999999999998E-4	1.1599999999999999E-2
case values	5.0000000000000001E-4	2.5999999999999999E-3
case values	6.9999999999999999E-4	3.3799999999999997E-2
case values	1.1000000000000001E-3	2.7000000000000001E-3
case values	4.4000000000000003E-3	5.4999999999999997E-3
case values	4.0000000000000002E-4	2.0999999999999999E-3
case values	7.9000000000000008E-3
case values	1.24E-2
case values	5.9999999999999995E-4
case values	3.3E-3
case values	8.2000000000000007E-3
case values	4.3E-3
case values	5.0000000000000001E-4
case values	2.2000000000000001E-3
case values	1.4E-3
case values	3.0999999999999999E-3
case values	1.2800000000000001E-2
case values	3.5999999999999999E-3
case values	8.8000000000000005E-3
case values	4.0000000000000002E-4
case values	8.2000000000000007E-3
case values	2.8999999999999998E-3
case values	7.6499999999999999E-2
case values	2.5600000000000001E-2
case values	0.02
case values	1.6000000000000001E-3
case values	8.9999999999999998E-4
case values	5.1900000000000002E-2
case values	2.9999999999999997E-4
case values	1.6500000000000001E-2
case values	4.7999999999999996E-3
case values	1.9400000000000001E-2
case values	1.1999999999999999E-3
case values	2.6800000000000001E-2
case values	6.9999999999999999E-4
case values	1.6999999999999999E-3
case values	8.0000000000000004E-4
case values	2E-3
case values	1.6999999999999999E-3
case values	3.2000000000000002E-3
case values	1.54E-2
case values	2.6700000000000002E-2
case values	1.1000000000000001E-3
case values	2.8E-3
case values	6.9999999999999999E-4
case values	8.3999999999999995E-3
case values	4.0000000000000002E-4
case values	1.4E-3
case values	5.0000000000000001E-4
case values	6.9999999999999999E-4
case values	1.1999999999999999E-3
case values	7.1000000000000004E-3
case values	4.9099999999999998E-2
case values	2.1899999999999999E-2
Supp Fig 5
DMGDH
no missing data
Subgroup:	DO (n=82)	NDO (n=34)
case values	1.1999999999999999E-3	5.0000000000000001E-4
case values	5.0000000000000001E-4	5.3E-3
case values	1.1000000000000001E-3	5.0000000000000001E-4
case values	5.0000000000000001E-3	3.0000000000000001E-3
case values	8.9999999999999998E-4	3.3E-3
case values	2.8E-3	1.5E-3
case values	3.5999999999999999E-3	8.9999999999999998E-4
case values	6.9999999999999999E-4	6.9999999999999999E-4
case values	5.9999999999999995E-4	5.0000000000000001E-4
case values	1.4E-3	6.1999999999999998E-3
case values	8.9999999999999998E-4	1.4E-3
case values	1.6000000000000001E-3	6.9999999999999999E-4
case values	2.0999999999999999E-3	1.4E-3
case values	8.9999999999999998E-4	1E-3
case values	6.9999999999999999E-4	5.9999999999999995E-4
case values	1.1999999999999999E-3	1.7600000000000001E-2
case values	1.6000000000000001E-3	1.1999999999999999E-3
case values	2.0999999999999999E-3	1.8E-3
case values	1.9E-3	5.3E-3
case values	1.9E-3	2.0000000000000001E-4
case values	8.0999999999999996E-3	4.0000000000000002E-4
case values	1E-3	2E-3
case values	2.3999999999999998E-3	5.0000000000000001E-4
case values	8.9999999999999998E-4	6.9999999999999999E-4
case values	1.5E-3	6.9999999999999999E-4
case values	1.2999999999999999E-3	8.9999999999999998E-4
case values	8.9999999999999998E-4	1.2999999999999999E-3
case values	1.6000000000000001E-3	4.0000000000000002E-4
case values	6.9999999999999999E-4	2.0000000000000001E-4
case values	6.9999999999999999E-4	2.0999999999999999E-3
case values	5.9999999999999995E-4	1E-3
case values	6.9999999999999999E-4	1.6999999999999999E-3
case values	6.9999999999999999E-4	8.0000000000000004E-4
case values	1E-3	2E-3
case values	5.9999999999999995E-4
case values	2.0999999999999999E-3
case values	1.6000000000000001E-3
case values	5.9999999999999995E-4
case values	1.1000000000000001E-3
case values	1.1999999999999999E-3
case values	4.0000000000000002E-4
case values	1.6000000000000001E-3
case values	1.6999999999999999E-3
case values	6.9999999999999999E-4
case values	5.9999999999999995E-4
case values	1.1999999999999999E-3
case values	1E-3
case values	1.2999999999999999E-3
case values	4.0000000000000002E-4
case values	1.2999999999999999E-3
case values	8.0000000000000004E-4
case values	1.4200000000000001E-2
case values	2.9999999999999997E-4
case values	2.3E-3
case values	5.0000000000000001E-4
case values	6.9999999999999999E-4
case values	4.4999999999999997E-3
case values	8.0000000000000004E-4
case values	6.9999999999999999E-4
case values	1.2999999999999999E-3
case values	1.9E-3
case values	8.0000000000000004E-4
case values	3.0000000000000001E-3
case values	5.0000000000000001E-4
case values	4.0000000000000002E-4
case values	4.0000000000000002E-4
case values	8.0000000000000004E-4
case values	6.9999999999999999E-4
case values	1.1999999999999999E-3
case values	1.8E-3
case values	2.9999999999999997E-4
case values	5.0000000000000001E-4
case values	1E-3
case values	2.0000000000000001E-4
case values	2.8999999999999998E-3
case values	2.9999999999999997E-4
case values	8.9999999999999998E-4
case values	5.0000000000000001E-4
case values	2.9999999999999997E-4
case values	6.9999999999999999E-4
case values	1.4E-3
case values	8.0000000000000004E-4
Supp Fig 5
FAH
no missing data
Subgroup:	DO (n=82)	NDO (n=34)
case values	0.12839999999999999	5.9299999999999999E-2
case values	0.2089	0.2351
case values	0.47410000000000002	0.65839999999999999
case values	0.5696	0.77490000000000003
case values	0.20200000000000001	0.58350000000000002
case values	0.9294	0.15920000000000001
case values	0.25240000000000001	0.1245
case values	8.4699999999999998E-2	2.5499999999999998E-2
case values	0.34129999999999999	0.3427
case values	0.21940000000000001	0.2281
case values	0.255	5.67E-2
case values	0.53559999999999997	0.1449
case values	9.1499999999999998E-2	0.46200000000000002
case values	0.19139999999999999	6.0600000000000001E-2
case values	0.21340000000000001	0.25059999999999999
case values	7.5600000000000001E-2	0.62660000000000005
case values	7.8299999999999995E-2	0.1216
case values	0.70450000000000002	0.43459999999999999
case values	0.19950000000000001	0.68430000000000002
case values	0.4274	2.0199999999999999E-2
case values	0.23730000000000001	0.21929999999999999
case values	0.91149999999999998	0.70179999999999998
case values	0.42349999999999999	0.14979999999999999
case values	9.2899999999999996E-2	6.1699999999999998E-2
case values	0.4224	6.0499999999999998E-2
case values	7.4700000000000003E-2	0.37559999999999999
case values	3.0099999999999998E-2	0.16109999999999999
case values	0.25800000000000001	7.0599999999999996E-2
case values	7.0499999999999993E-2	2.0199999999999999E-2
case values	6.08E-2	0.23530000000000001
case values	0.18720000000000001	8.4900000000000003E-2
case values	2.2100000000000002E-2	0.2218
case values	7.8100000000000003E-2	4.6100000000000002E-2
case values	0.2213	2.5899999999999999E-2
case values	2.4E-2
case values	0.36559999999999998
case values	0.37059999999999998
case values	3.15E-2
case values	2.3999999999999998E-3
case values	0.1089
case values	0.20499999999999999
case values	0.12809999999999999
case values	0.20699999999999999
case values	6.6400000000000001E-2
case values	8.5000000000000006E-2
case values	5.67E-2
case values	0.19689999999999999
case values	6.13E-2
case values	2.6800000000000001E-2
case values	9.4700000000000006E-2
case values	4.6800000000000001E-2
case values	0.20080000000000001
case values	0.65339999999999998
case values	0.42699999999999999
case values	7.8399999999999997E-2
case values	3.39E-2
case values	0.76090000000000002
case values	1.7899999999999999E-2
case values	0.17399999999999999
case values	7.8100000000000003E-2
case values	0.38319999999999999
case values	0.161
case values	0.24829999999999999
case values	2.3599999999999999E-2
case values	0.1464
case values	1.7399999999999999E-2
case values	6.0699999999999997E-2
case values	4.1399999999999999E-2
case values	6.2E-2
case values	0.29709999999999998
case values	0.1037
case values	8.48E-2
case values	0.17030000000000001
case values	2.23E-2
case values	4.6699999999999998E-2
case values	1.8499999999999999E-2
case values	1.89E-2
case values	3.44E-2
case values	2.2100000000000002E-2
case values	7.3499999999999996E-2
case values	0.16420000000000001
case values	0.16800000000000001
Supp Fig 5
GSTA1
no missing data
Subgroup:	DO (n=82)	NDO (n=34)
case values	1.9900000000000001E-2	1.8E-3
case values	1.95E-2	1.49E-2
case values	3.0000000000000001E-3	5.5999999999999999E-3
case values	1.06E-2	9.1000000000000004E-3
case values	3.8E-3	5.7000000000000002E-3
case values	1.55E-2	3.5000000000000001E-3
case values	7.1999999999999998E-3	1.2999999999999999E-3
case values	1.14E-2	8.0000000000000004E-4
case values	7.1999999999999998E-3	3.7000000000000002E-3
case values	2.8199999999999999E-2	2.7699999999999999E-2
case values	9.7000000000000003E-3	3.0999999999999999E-3
case values	1.23E-2	1.4E-3
case values	3.8E-3	4.4000000000000003E-3
case values	3.3E-3	2.3999999999999998E-3
case values	1.1999999999999999E-3	9.4999999999999998E-3
case values	9.7999999999999997E-3	8.0999999999999996E-3
case values	5.7000000000000002E-3	4.1999999999999997E-3
case values	1.5100000000000001E-2	9.7000000000000003E-3
case values	3.8E-3	5.28E-2
case values	6.3E-3	1.1999999999999999E-3
case values	2.1600000000000001E-2	4.1000000000000003E-3
case values	3.5000000000000001E-3	6.0000000000000001E-3
case values	5.4000000000000003E-3	6.6E-3
case values	3.5999999999999999E-3	1.5E-3
case values	5.4999999999999997E-3	2.7000000000000001E-3
case values	3.7000000000000002E-3	8.3999999999999995E-3
case values	2.3E-3	1.43E-2
case values	1.4E-3	1.9E-3
case values	1.2999999999999999E-3	2.3999999999999998E-3
case values	3.3999999999999998E-3	5.4000000000000003E-3
case values	2E-3	2.0999999999999999E-3
case values	1.4E-3	7.4000000000000003E-3
case values	1.8E-3	1.9E-3
case values	5.0000000000000001E-3	2.3E-3
case values	8.9999999999999998E-4
case values	9.4000000000000004E-3
case values	1.8700000000000001E-2
case values	2.3E-3
case values	1.9E-3
case values	1.6999999999999999E-3
case values	7.6E-3
case values	1.1000000000000001E-3
case values	4.8999999999999998E-3
case values	1.6000000000000001E-3
case values	4.3E-3
case values	4.7999999999999996E-3
case values	3.0999999999999999E-3
case values	1.9E-3
case values	2.8E-3
case values	1.9E-3
case values	2.3999999999999998E-3
case values	1.1599999999999999E-2
case values	1.38E-2
case values	1.1299999999999999E-2
case values	2.7000000000000001E-3
case values	8.9999999999999998E-4
case values	4.0899999999999999E-2
case values	1.8E-3
case values	2.7000000000000001E-3
case values	1.23E-2
case values	1.03E-2
case values	1.1999999999999999E-3
case values	1.72E-2
case values	5.9999999999999995E-4
case values	1.06E-2
case values	1.1000000000000001E-3
case values	7.4999999999999997E-3
case values	8.8000000000000005E-3
case values	2.7000000000000001E-3
case values	1.5599999999999999E-2
case values	2.63E-2
case values	2.8999999999999998E-3
case values	5.7000000000000002E-3
case values	1.1999999999999999E-3
case values	2.5999999999999999E-3
case values	1.9E-3
case values	1.4E-3
case values	1.6999999999999999E-3
case values	8.9999999999999998E-4
case values	8.6E-3
case values	7.7000000000000002E-3
case values	1.6E-2
Supp Fig 5
HPD
DATA NOT PLOTTED WHERE VALUES ARE NOT DETECTED (ND)
Subgroup:	DO (n=82)	NDO (n=34)
case values	1.66E-2	8.5000000000000006E-3
case values	2.2800000000000001E-2	4.8300000000000003E-2
case values	7.7000000000000002E-3	4.3900000000000002E-2
case values	6.1600000000000002E-2	3.6900000000000002E-2
case values	1.8599999999999998E-2	5.7099999999999998E-2
case values	9.0700000000000003E-2	2.35E-2
case values	4.7800000000000002E-2	4.1000000000000003E-3
case values	1.7600000000000001E-2	3.8E-3
case values	1.04E-2	6.4999999999999997E-3
case values	2.4299999999999999E-2	2.64E-2
case values	1.03E-2	7.7000000000000002E-3
case values	2.9499999999999998E-2	4.1999999999999997E-3
case values	1.4800000000000001E-2	1.6E-2
case values	1.24E-2	3.3999999999999998E-3
case values	4.1999999999999997E-3	9.7999999999999997E-3
case values	9.5999999999999992E-3	4.5999999999999999E-2
case values	6.3E-3	1.0200000000000001E-2
case values	2.9499999999999998E-2	3.6200000000000003E-2
case values	1.52E-2	0.14230000000000001
case values	2.07E-2	1.1999999999999999E-3
case values	1.9099999999999999E-2	9.9000000000000008E-3
case values	3.2500000000000001E-2	1.78E-2
case values	3.0499999999999999E-2	1.04E-2
case values	8.5000000000000006E-3	1.5E-3
case values	1.7299999999999999E-2	8.0000000000000004E-4
case values	9.4999999999999998E-3	1.2200000000000001E-2
case values	8.6E-3	1.7000000000000001E-2
case values	1.0699999999999999E-2	1.1999999999999999E-3
case values	3.0999999999999999E-3	5.9999999999999995E-4
case values	6.1000000000000004E-3	7.4999999999999997E-3
case values	4.7999999999999996E-3	1.4E-3
case values	5.4999999999999997E-3	1.4200000000000001E-2
case values	9.2999999999999992E-3	2.0999999999999999E-3
case values	1.9E-2	2.2000000000000001E-3
case values	3.2000000000000002E-3
case values	3.1399999999999997E-2
case values	2.64E-2
case values	4.3E-3
case values	1.01E-2
case values	7.7000000000000002E-3
case values	6.1999999999999998E-3
case values	8.9999999999999993E-3
case values	6.0000000000000001E-3
case values	4.4999999999999997E-3
case values	2.3999999999999998E-3
case values	2.2000000000000001E-3
case values	2.8E-3
case values	2.7000000000000001E-3
case values	8.9999999999999998E-4
case values	2.3999999999999998E-3
case values	3.0999999999999999E-3
case values	2.1999999999999999E-2
case values	3.1099999999999999E-2
case values	6.6600000000000006E-2
case values	4.8999999999999998E-3
case values	2.0999999999999999E-3
case values	4.3799999999999999E-2
case values	2.0000000000000001E-4
case values	9.5999999999999992E-3
case values	2.0299999999999999E-2
case values	3.8199999999999998E-2
case values	1.6000000000000001E-3
case values	1.01E-2
case values	1.1000000000000001E-3
case values	4.8999999999999998E-3
case values	1E-3
case values	3.2000000000000002E-3
case values	3.0000000000000001E-3
case values	2.3999999999999998E-3
case values	1.0699999999999999E-2
case values	8.6E-3
case values	3.3E-3
case values	5.4999999999999997E-3
case values	5.9999999999999995E-4
case values	1.8E-3
case values	2E-3
case values	5.9999999999999995E-4
case values	1.9E-3
case values	1.1000000000000001E-3
case values	9.1000000000000004E-3
case values	9.7000000000000003E-3
case values	1.32E-2
Supp Fig 5
LECT2
no missing data
Subgroup:	DO (n=82)	NDO (n=34)
case values	0.01	6.1999999999999998E-3
case values	1.06E-2	8.0999999999999996E-3
case values	2.12E-2	4.4999999999999997E-3
case values	5.4000000000000003E-3	1.5100000000000001E-2
case values	9.5999999999999992E-3	1.8E-3
case values	6.0000000000000001E-3	3.8E-3
case values	3.5999999999999999E-3	1.44E-2
case values	1.34E-2	7.6E-3
case values	8.8000000000000005E-3	1.52E-2
case values	6.3E-3	1.8599999999999998E-2
case values	9.7999999999999997E-3	8.2000000000000007E-3
case values	1.4E-2	2.1100000000000001E-2
case values	8.3999999999999995E-3	9.7999999999999997E-3
case values	4.4999999999999997E-3	2.3800000000000002E-2
case values	2.6800000000000001E-2	7.9000000000000008E-3
case values	9.1999999999999998E-3	8.8999999999999999E-3
case values	6.4999999999999997E-3	1.9E-3
case values	6.4000000000000003E-3	5.3E-3
case values	9.5999999999999992E-3	8.0999999999999996E-3
case values	1.26E-2	1.35E-2
case values	1.37E-2	4.5999999999999999E-3
case values	1.4500000000000001E-2	3.0000000000000001E-3
case values	1.0999999999999999E-2	1.6000000000000001E-3
case values	1.1900000000000001E-2	3.0000000000000001E-3
case values	6.6E-3	5.4999999999999997E-3
case values	1.4999999999999999E-2	8.3999999999999995E-3
case values	1.6799999999999999E-2	1.8599999999999998E-2
case values	4.3E-3	1.52E-2
case values	1.41E-2	2.4400000000000002E-2
case values	1.6799999999999999E-2	1.37E-2
case values	2.6499999999999999E-2	6.8999999999999999E-3
case values	1.3899999999999999E-2	5.1999999999999998E-3
case values	3.0000000000000001E-3	1.4E-3
case values	1.0800000000000001E-2	3.8E-3
case values	3.0000000000000001E-3
case values	7.1000000000000004E-3
case values	2.53E-2
case values	8.3000000000000001E-3
case values	2.0500000000000001E-2
case values	1.8100000000000002E-2
case values	9.4999999999999998E-3
case values	1.01E-2
case values	1.37E-2
case values	1.4800000000000001E-2
case values	1.8599999999999998E-2
case values	6.4999999999999997E-3
case values	1.5699999999999999E-2
case values	2.3599999999999999E-2
case values	2.1000000000000001E-2
case values	1.8499999999999999E-2
case values	1.04E-2
case values	2.7900000000000001E-2
case values	2.3199999999999998E-2
case values	7.4999999999999997E-3
case values	5.1999999999999998E-3
case values	1.34E-2
case values	1.66E-2
case values	8.0999999999999996E-3
case values	2.46E-2
case values	1.72E-2
case values	1.1299999999999999E-2
case values	1.55E-2
case values	6.7999999999999996E-3
case values	8.9999999999999993E-3
case values	1.4200000000000001E-2
case values	1.2E-2
case values	5.1000000000000004E-3
case values	5.4999999999999997E-3
case values	5.0000000000000001E-3
case values	5.0000000000000001E-3
case values	8.5000000000000006E-3
case values	1.2800000000000001E-2
case values	7.7000000000000002E-3
case values	3.0999999999999999E-3
case values	9.5999999999999992E-3
case values	1.1299999999999999E-2
case values	9.4999999999999998E-3
case values	4.8999999999999998E-3
case values	6.4999999999999997E-3
case values	5.7000000000000002E-3
case values	1.84E-2
case values	2.3999999999999998E-3
Supp Fig 5
OTC
DATA NOT PLOTTED WHERE VALUES ARE NOT DETECTED (ND)
Subgroup:	DO (n=82)	NDO (n=34)
case values	1.2999999999999999E-3	2.9999999999999997E-4
case values	2.8E-3	4.7000000000000002E-3
case values	4.0000000000000002E-4	3.2000000000000002E-3
case values	5.4999999999999997E-3	2.0999999999999999E-3
case values	1.5E-3	4.1999999999999997E-3
case values	3.8999999999999998E-3	1.6000000000000001E-3
case values	4.7999999999999996E-3	2.9999999999999997E-4
case values	1E-3	2.0000000000000001E-4
case values	2.9999999999999997E-4	5.9999999999999995E-4
case values	1.5E-3	3.5000000000000001E-3
case values	8.9999999999999998E-4	8.0000000000000004E-4
case values	3.0000000000000001E-3	2.0000000000000001E-4
case values	1E-3	1.2999999999999999E-3
case values	2.0000000000000001E-4	1.6000000000000001E-3
case values	1E-4	4.4000000000000003E-3
case values	1.2999999999999999E-3	6.1000000000000004E-3
case values	1.1999999999999999E-3	6.9999999999999999E-4
case values	2.3999999999999998E-3	2E-3
case values	1E-3	1.7399999999999999E-2
case values	1.9E-3	6.9999999999999999E-4
case values	7.6E-3	1.6999999999999999E-3
case values	1.6000000000000001E-3	2.7000000000000001E-3
case values	4.3E-3	1.9E-3
case values	8.9999999999999998E-4	5.9999999999999995E-4
case values	8.9999999999999998E-4	5.9999999999999995E-4
case values	1.1000000000000001E-3	1.8E-3
case values	1E-3	3.2000000000000002E-3
case values	5.9999999999999995E-4	2.0000000000000001E-4
case values	2.0000000000000001E-4	5.0000000000000001E-4
case values	1E-4	1.9E-3
case values	1E-4	8.9999999999999998E-4
case values	1E-4	3.5999999999999999E-3
case values	2.0000000000000001E-4	6.9999999999999999E-4
case values	1E-3	1.9E-3
case values	1E-4
case values	1.6000000000000001E-3
case values	1.6000000000000001E-3
case values	1E-4
case values	8.9999999999999998E-4
case values	1.2999999999999999E-3
case values	2.9999999999999997E-4
case values	5.0000000000000001E-4
case values	1E-3
case values	2.0000000000000001E-4
case values	8.0000000000000004E-4
case values	2.0999999999999999E-3
case values	2.0000000000000001E-4
case values	2.8E-3
case values	2.9999999999999997E-4
case values	1E-3
case values	1.9E-3
case values	6.1000000000000004E-3
case values	5.5999999999999999E-3
case values	3.7000000000000002E-3
case values	8.0000000000000004E-4
case values	1E-4
case values	1.24E-2
case values	ND
case values	1.6999999999999999E-3
case values	1.4E-3
case values	2.8999999999999998E-3
case values	5.0000000000000001E-4
case values	3.2000000000000002E-3
case values	1E-4
case values	6.9999999999999999E-4
case values	1E-4
case values	5.0000000000000001E-4
case values	5.9999999999999995E-4
case values	1.1000000000000001E-3
case values	2.3E-3
case values	2.7000000000000001E-3
case values	4.0000000000000002E-4
case values	8.9999999999999998E-4
case values	2.0000000000000001E-4
case values	2.5999999999999999E-3
case values	2.0000000000000001E-4
case values	5.0000000000000001E-4
case values	2.9999999999999997E-4
case values	1E-4
case values	4.0000000000000002E-4
case values	2.2000000000000001E-3
case values	6.4000000000000003E-3
Supp Fig 5
CES1
DATA NOT PLOTTED WHERE VALUES ARE NOT DETECTED (ND)
Subgroup:	DO (n=82)	NDO (n=34)
case values	4.7999999999999996E-3	8.9999999999999998E-4
case values	1.1000000000000001E-3	6.3E-3
case values	4.1999999999999997E-3	3.3999999999999998E-3
case values	8.9999999999999998E-4	2.0999999999999999E-3
case values	4.7999999999999996E-3	1.1999999999999999E-3
case values	3.2000000000000002E-3	1.1000000000000001E-3
case values	1.4E-3	8.9999999999999998E-4
case values	6.9999999999999999E-4	5.1000000000000004E-3
case values	2.5999999999999999E-3	ND
case values	1.5E-3	4.1999999999999997E-3
case values	2.5000000000000001E-3	1E-3
case values	6.4999999999999997E-3	ND
case values	5.0000000000000001E-4	1.34E-2
case values	8.0000000000000004E-4	1.9E-3
case values	1.1999999999999999E-3	2.7000000000000001E-3
case values	2.3999999999999998E-3	3.5999999999999999E-3
case values	1E-3	8.0000000000000004E-4
case values	2.3E-3	4.0000000000000002E-4
case values	1.4E-3	7.9000000000000008E-3
case values	2.5700000000000001E-2	1.4E-3
case values	2.0999999999999999E-3	1.0999999999999999E-2
case values	8.6999999999999994E-3	1E-3
case values	5.9999999999999995E-4	6.9999999999999999E-4
case values	1.1999999999999999E-3	7.0000000000000001E-3
case values	ND	8.0000000000000004E-4
case values	1.8E-3	4.0000000000000002E-4
case values	4.4999999999999997E-3	1.6E-2
case values	2.0000000000000001E-4	5.9999999999999995E-4
case values	2.0000000000000001E-4	2.5999999999999999E-3
case values	1.1999999999999999E-3	1.5E-3
case values	8.9999999999999998E-4	6.9999999999999999E-4
case values	ND	1.9E-3
case values	1.4E-3	1.1999999999999999E-3
case values	2E-3	1E-3
case values	4.8999999999999998E-3
case values	1.2E-2
case values	8.0000000000000004E-4
case values	ND
case values	1.6999999999999999E-3
case values	3.8E-3
case values	4.0000000000000002E-4
case values	1.8E-3
case values	2.5000000000000001E-3
case values	1.4E-3
case values	1.6999999999999999E-3
case values	1.1999999999999999E-3
case values	2E-3
case values	1.1000000000000001E-3
case values	8.9999999999999998E-4
case values	1.5E-3
case values	1.2E-2
case values
case values	1.6999999999999999E-3
case values	5.9999999999999995E-4
case values	2.9999999999999997E-4
case values	3.0999999999999999E-3
case values	2.0000000000000001E-4
case values	1.5E-3
case values	7.4000000000000003E-3
case values	1.6000000000000001E-3
case values	ND
case values	2.7000000000000001E-3
case values	2.9999999999999997E-4
case values	8.9999999999999998E-4
case values	8.9999999999999998E-4
case values	5.0000000000000001E-4
case values	5.0000000000000001E-4
case values	1.1000000000000001E-3
case values	5.7999999999999996E-3
case values	6.4999999999999997E-3
case values	2.9999999999999997E-4
case values	2E-3
case values	1.5E-3
case values	1.6000000000000001E-3
case values	6.9999999999999999E-4
case values	1.1000000000000001E-3
case values	8.9999999999999998E-4
case values	1.5E-3
case values	4.0000000000000002E-4
case values	7.4999999999999997E-3
case values	6.7000000000000002E-3
case values	ND
Supp Fig 5
FBP1
DATA NOT PLOTTED WHERE VALUES ARE NOT DETECTED (ND)
Subgroup:	DO (n=82)	NDO (n=34)
case values	1.1299999999999999E-2	2.2200000000000001E-2
case values	2E-3	4.1700000000000001E-2
case values	3.4500000000000003E-2	2.69E-2
case values	9.5999999999999992E-3	2.64E-2
case values	4.3799999999999999E-2	2.2599999999999999E-2
case values	1.1599999999999999E-2	9.9000000000000008E-3
case values	1.1900000000000001E-2	8.0000000000000004E-4
case values	2.7000000000000001E-3	2.98E-2
case values	2.5000000000000001E-2	ND
case values	1.54E-2	3.2099999999999997E-2
case values	1.6799999999999999E-2	2.8999999999999998E-3
case values	3.5000000000000001E-3	ND
case values	4.4999999999999997E-3	3.6400000000000002E-2
case values	1.5E-3	1.2999999999999999E-2
case values	1.4E-3	8.5000000000000006E-3
case values	4.4999999999999997E-3	2.0400000000000001E-2
case values	3.9699999999999999E-2	2.2200000000000001E-2
case values	4.7000000000000002E-3	2.18E-2
case values	1.3899999999999999E-2	3.2199999999999999E-2
case values	1.6500000000000001E-2	6.1600000000000002E-2
case values	1.49E-2	1.9699999999999999E-2
case values	2.1499999999999998E-2	1.5699999999999999E-2
case values	2.0999999999999999E-3	2.5600000000000001E-2
case values	1.32E-2	1.7999999999999999E-2
case values	ND	1E-3
case values	1.12E-2	7.7000000000000002E-3
case values	4.8999999999999998E-3	6.8000000000000005E-2
case values	7.0000000000000001E-3	1.0999999999999999E-2
case values	1.8E-3	1.7000000000000001E-2
case values	1.4E-3	7.4000000000000003E-3
case values	1.4800000000000001E-2	3.3E-3
case values	ND	2.7799999999999998E-2
case values	9.5999999999999992E-3	2.1100000000000001E-2
case values	9.5999999999999992E-3	1.1000000000000001E-3
case values	1.17E-2
case values	1.7399999999999999E-2
case values	1.37E-2
case values	ND
case values	1.6999999999999999E-3
case values	4.5999999999999999E-3
case values	4.0000000000000002E-4
case values	4.1999999999999997E-3
case values	1.6799999999999999E-2
case values	3.0999999999999999E-3
case values	2E-3
case values	2E-3
case values	1.0800000000000001E-2
case values	1.5699999999999999E-2
case values	8.0000000000000002E-3
case values	6.9999999999999999E-4
case values	0.01
case values	ND
case values	1.9800000000000002E-2
case values	1.2999999999999999E-3
case values	1.7000000000000001E-2
case values	1.5299999999999999E-2
case values	2.0000000000000001E-4
case values	2.8999999999999998E-3
case values	3.3999999999999998E-3
case values	1.9099999999999999E-2
case values	ND
case values	7.4000000000000003E-3
case values	5.0000000000000001E-4
case values	4.7999999999999996E-3
case values	1.3599999999999999E-2
case values	4.7999999999999996E-3
case values	2.2000000000000001E-3
case values	1.7999999999999999E-2
case values	1.0200000000000001E-2
case values	1.0200000000000001E-2
case values	2.0999999999999999E-3
case values	3.5999999999999999E-3
case values	8.0000000000000004E-4
case values	1.38E-2
case values	1.1000000000000001E-3
case values	8.0000000000000004E-4
case values	5.9999999999999995E-4
case values	5.9999999999999995E-4
case values	3.0999999999999999E-3
case values	1.9599999999999999E-2
case values	1.5699999999999999E-2
case values	ND

## Sheet: Supp Fig 7
Supp Fig 7
Confirmatory Cohort Case Values
HPD
ALT (U/L) determined clinically for patients or by research methods for HV
Biomarker	Type	Log2(HPD value)	Log2(ALT)
HPD	HV	-7.4548223653847101	4.5849625007211596
HPD	HV	-8.7027498788282909	3.32192809488736
HPD	HV	-8.5328248773859805	3.8073549220576002
HPD	HV	-8.6438561897747306	3.90689059560852
HPD	HV	-8.5328248773859805	4
HPD	HV	-8.5328248773859805	4.75488750216347
HPD	HV	-9.03978486610586	3.5849625007211601
HPD	HV	-10.480357457491801	5.2094533656289501
HPD	HV	-13.287712379549401	3.90689059560852
HPD	HV	-8.0782590139204995	4.5235619560570104
HPD	HV	-8.6438561897747306	4.2479275134435897
HPD	HV	-7.9657842846620897	3.70043971814109
HPD	HV	-10.117787378107099	3.5849625007211601
HPD	HV	-8.2877123795494505	4.70043971814109
HPD	HV	-8.9657842846620905	5.6147098441152101
HPD	HV	-8.7641504234924401	4.5235619560570104
HPD	HV	-8.1177873781071401	5.1699250014423104
HPD	HV	-9.2002495382991096	4.8579809951275701
HPD	HV	-8.9657842846620905	3.70043971814109
HPD	HV	-9.4803574574918397	4.5235619560570104
HPD	HV	-12.2877123795495	4.3923174227787598
HPD	HV	-14.287712379549401	4
HPD	HV	-14.287712379549401	5.32192809488736
HPD	HV	-10.965784284662099	4.9541963103868802
HPD	HV	-13.287712379549401	4
HPD	HV	-11.7027498788283	3.70043971814109
HPD	HV	-10.7027498788283	5.70043971814109
HPD	HV	-14.287712379549401	3.4594316186373
HPD	HV	-13.287712379549401	3.5849625007211601
HPD	HV	-11.7027498788283	3.90689059560852
HPD	HV	-10.480357457491801	4.70043971814109
HPD	HV	-13.287712379549401	3.90689059560852
HPD	HV	-10.7027498788283	5.08746284125034
HPD	HV	-14.287712379549401	4.5235619560570104
HPD	HV	-14.287712379549401	4
HPD	HV	-13.287712379549401	3.70043971814109
HPD	HV	-12.2877123795495	3.5849625007211601
HPD	HV	-11.287712379549401	4
HPD	HV	-13.287712379549401	4
HPD	HV	-13.287712379549401	4.2479275134435897
HPD	HV	-13.287712379549401	4.2479275134435897
HPD	HV	-12.2877123795495	4.1699250014423104
HPD	HV	-13.287712379549401	4.75488750216347
HPD	HV	-13.287712379549401	4.5849625007211596
HPD	HV	-11.7027498788283	4.75488750216347
HPD	HV	-11.287712379549401	4.75488750216347
HPD	HV	-14.287712379549401	4
HPD	HV	-13.287712379549401	4.3923174227787598
HPD	HV	-10.2877123795495	3.5849625007211601
HPD	HV	-14.287712379549401	4.32192809488736
HPD	HV	-13.287712379549401	3.70043971814109
HPD	HV	-10.7027498788283	5.2094533656289501
HPD	HV	-11.287712379549401	4.8073549220576002
HPD	HV	-13.287712379549401	4.32192809488736
HPD	HV	-13.287712379549401	4.3923174227787598
HPD	HV	-11.7027498788283	4.32192809488736
HPD	HV	-13.287712379549401	4.32192809488736
HPD	HV	-11.7027498788283	3.5849625007211601
HPD	HV	-10.965784284662099	4.5235619560570104
HPD	HV	-11.7027498788283	4.08746284125034
HPD	DO	-5.9126729482025198	8.5849625007211596
HPD	DO	-5.4548223653847101	8.6934869574993296
HPD	DO	-7.0209258388545503	9.3901689562001796
HPD	DO	-4.0209258388545503	11.0416591516372
HPD	DO	-5.7485535684414204	8.9454438363779101
HPD	DO	-3.4627536390209301	11.323617763291599
HPD	DO	-4.3868455715687	9.9233274854191897
HPD	DO	-5.8282807609121496	7.9772799234999203
HPD	DO	-6.5872726614083597	7.8765169465650002
HPD	DO	-5.3628998759436701	9.7414669864011501
HPD	DO	-6.6012118523662302	8.9425145053392399
HPD	DO	-5.0831412353002499	10.211888294546
HPD	DO	-6.0782590139205004	8.3442959079158197
HPD	DO	-6.3335160691625703	9.7090838125503396
HPD	DO	-7.8953949567706898	8.0389189892923003
HPD	DO	-6.70274987882829	6.8948177633079402
HPD	DO	-7.3104324560495302	8.0821490413538708
HPD	DO	-5.0831412353002499	11.5868397879618
HPD	DO	-6.03978486610586	8.3663222142458196
HPD	DO	-5.59422542205012	10.084808387804401
HPD	DO	-5.7102835515137	8.5584207132686601
HPD	DO	-4.94341647163363	9.7846348455575196
HPD	DO	-5.0350469470992003	11.0140204703149
HPD	DO	-6.8783214434117497	8.2992080183872794
HPD	DO	-5.8530841519127303	9.6017707884077108
HPD	DO	-6.7178567712185	8.5887146355822601
HPD	DO	-6.8614476248473499	7.2384047393250803
HPD	DO	-6.5462453931482996	8.4008794362821799
HPD	DO	-8.3335160691625703	6.7813597135246599
HPD	DO	-7.3569750419865603	7.67948009950545
HPD	DO	-7.70274987882829	6.8948177633079402
HPD	DO	-7.5063526660247897	4.8579809951275701
HPD	DO	-6.7485535684414204	6.5545888516776403
HPD	DO	-5.7178567712185	9.8657332708517593
HPD	DO	-8.2877123795494505	5.9068905956085196
HPD	DO	-4.9930916306578199	8.4093909361377008
HPD	DO	-5.2433182601909998	10.479780264029101
HPD	DO	-7.8614476248473499	5.0443941193584498
HPD	DO	-6.6295008967976603	9.9729797860662899
HPD	DO	-7.0209258388545503	8.2479275134435905
HPD	DO	-7.3335160691625703	7.6724253419714996
HPD	DO	-6.7958592832197802	6.7813597135246599
HPD	DO	-7.38082178394093	9.1548181090520995
HPD	DO	-7.7958592832197802	6.4093909361376999
HPD	DO	-8.7027498788282909	7.3575520046180802
HPD	DO	-8.8282807609121505	7.9829935746943104
HPD	DO	-8.4803574574918503	7.9541963103868802
HPD	DO	-8.5328248773859805	7.4918530963296801
HPD	DO	-10.117787378107099	5.32192809488736
HPD	DO	-8.7027498788282909	7.08746284125034
HPD	DO	-8.3335160691625703	7.6073303137496104
HPD	DO	-5.5063526660247897	9.6054795180616708
HPD	DO	-5.0069416094188499	9.8185821774808595
HPD	DO	-3.90833401247819	11.1350679457778
HPD	DO	-7.6730025354342404	8.8978454560055091
HPD	DO	-8.8953949567706907	6.1898245588800203
HPD	DO	-4.5129253199482804	10.3966047811819
HPD	DO	-12.2877123795495	8.8201789624151896
HPD	DO	-6.70274987882829	10.329796338220699
HPD	DO	-5.6223764623642696	8.7313190310250608
HPD	DO	-4.7102835515137	10.0728025345442
HPD	DO	-9.2877123795494505	8.4553272203045609
HPD	DO	-6.6295008967976603	9.8672787397096595
HPD	DO	-9.8282807609121505	7.6293566200796104
HPD	DO	-7.6730025354342404	8.8641861446542798
HPD	DO	-9.9657842846620905	6.8703647195834101
HPD	DO	-8.2877123795494505	7.9943534368588596
HPD	DO	-8.3808217839409291	7.7747870596011701
HPD	DO	-8.7027498788282909	7.8392037880969401
HPD	DO	-6.5462453931482996	9.7813597135246599
HPD	DO	-6.8614476248473499	9.6724253419715005
HPD	DO	-8.2433182601909998	7.8265484872909203
HPD	DO	-7.5063526660247897	9.5812005819249606
HPD	DO	-10.7027498788283	7.1292830169449699
HPD	DO	-9.1177873781071401	7.08746284125034
HPD	DO	-8.9657842846620905	7.7944158663501097
HPD	DO	-10.7027498788283	6.5545888516776403
HPD	DO	-9.03978486610586	6.4918530963296801
HPD	DO	-9.8282807609121505	6.9886846867721699
HPD	DO	-6.7799177393507497	9.1497471195046796
HPD	DO	-6.68779953736232	10.244363835120501
HPD	DO	-6.2433182601909998	9.5333297323058304
Supp Fig 7
Confirmatory Cohort Case Values
OTC
ALT (U/L) determined clinically for patients or by research methods for HV
Biomarker	Type	Log2(OTC value)	Log2(ALT)
OTC	HV	-14.287712379549401	4.5849625007211596
OTC	HV	-13.287712379549401	3.32192809488736
OTC	HV	-14.287712379549401	3.8073549220576002
OTC	HV	-13.287712379549401	3.90689059560852
OTC	HV	-14.287712379549401	4
OTC	HV	-13.287712379549401	4.75488750216347
OTC	HV	-14.287712379549401	3.5849625007211601
OTC	HV	-13.287712379549401	5.2094533656289501
OTC	HV	-14.287712379549401	3.90689059560852
OTC	HV	-14.287712379549401	4.5235619560570104
OTC	HV	-13.287712379549401	4.2479275134435897
OTC	HV	-14.287712379549401	3.70043971814109
OTC	HV	-14.287712379549401	3.5849625007211601
OTC	HV	-13.287712379549401	4.70043971814109
OTC	HV	-13.287712379549401	5.6147098441152101
OTC	HV	-14.287712379549401	4.5235619560570104
OTC	HV	-12.2877123795495	5.1699250014423104
OTC	HV	-12.2877123795495	4.8579809951275701
OTC	HV	-14.287712379549401	3.70043971814109
OTC	HV	-13.287712379549401	4.5235619560570104
OTC	HV	-12.2877123795495	4.3923174227787598
OTC	HV	-13.287712379549401	4
OTC	HV	-14.287712379549401	5.32192809488736
OTC	HV	-13.287712379549401	4.9541963103868802
OTC	HV	-11.7027498788283	4
OTC	HV	-14.287712379549401	3.70043971814109
OTC	HV	-11.7027498788283	5.70043971814109
OTC	HV	-13.287712379549401	3.4594316186373
OTC	HV	-13.287712379549401	3.5849625007211601
OTC	HV	-13.287712379549401	3.90689059560852
OTC	HV	-13.287712379549401	4.70043971814109
OTC	HV	-12.2877123795495	3.90689059560852
OTC	HV	-12.2877123795495	5.08746284125034
OTC	HV	-12.2877123795495	4.5235619560570104
OTC	HV	-13.287712379549401	4
OTC	HV	-13.287712379549401	3.70043971814109
OTC	HV	-14.287712379549401	3.5849625007211601
OTC	HV	-13.287712379549401	4
OTC	HV	-13.287712379549401	4
OTC	HV	-12.2877123795495	4.2479275134435897
OTC	HV	-14.287712379549401	4.2479275134435897
OTC	HV	-13.287712379549401	4.1699250014423104
OTC	HV	-12.2877123795495	4.75488750216347
OTC	HV	-13.287712379549401	4.5849625007211596
OTC	HV	-13.287712379549401	4.75488750216347
OTC	HV	-13.287712379549401	4.75488750216347
OTC	HV	-12.2877123795495	4
OTC	HV	-13.287712379549401	4.3923174227787598
OTC	HV	-13.287712379549401	3.5849625007211601
OTC	HV	-14.287712379549401	4.32192809488736
OTC	HV	-13.287712379549401	3.70043971814109
OTC	HV	-13.287712379549401	5.2094533656289501
OTC	HV	-13.287712379549401	4.8073549220576002
OTC	HV	-13.287712379549401	4.32192809488736
OTC	HV	-13.287712379549401	4.3923174227787598
OTC	HV	-12.2877123795495	4.32192809488736
OTC	HV	-13.287712379549401	4.32192809488736
OTC	HV	-11.7027498788283	3.5849625007211601
OTC	HV	-13.287712379549401	4.5235619560570104
OTC	HV	-13.287712379549401	4.08746284125034
OTC	DO	-9.5872726614083597	8.5849625007211596
OTC	DO	-8.4803574574918503	8.6934869574993296
OTC	DO	-11.287712379549401	9.3901689562001796
OTC	DO	-7.5063526660247897	11.0416591516372
OTC	DO	-9.3808217839409291	8.9454438363779101
OTC	DO	-8.0023101606872	11.323617763291599
OTC	DO	-7.70274987882829	9.9233274854191897
OTC	DO	-9.9657842846620905	7.9772799234999203
OTC	DO	-11.7027498788283	7.8765169465650002
OTC	DO	-9.3808217839409291	9.7414669864011501
OTC	DO	-10.117787378107099	8.9425145053392399
OTC	DO	-8.3808217839409291	10.211888294546
OTC	DO	-9.9657842846620905	8.3442959079158197
OTC	DO	-12.2877123795495	9.7090838125503396
OTC	DO	-13.287712379549401	8.0389189892923003
OTC	DO	-9.5872726614083597	6.8948177633079402
OTC	DO	-9.7027498788282909	8.0821490413538708
OTC	DO	-8.7027498788282909	11.5868397879618
OTC	DO	-9.9657842846620905	8.3663222142458196
OTC	DO	-9.03978486610586	10.084808387804401
OTC	DO	-7.03978486610586	8.5584207132686601
OTC	DO	-9.2877123795494505	9.7846348455575196
OTC	DO	-7.8614476248473499	11.0140204703149
OTC	DO	-10.117787378107099	8.2992080183872794
OTC	DO	-10.117787378107099	9.6017707884077108
OTC	DO	-9.8282807609121505	8.5887146355822601
OTC	DO	-9.9657842846620905	7.2384047393250803
OTC	DO	-10.7027498788283	8.4008794362821799
OTC	DO	-12.2877123795495	6.7813597135246599
OTC	DO	-13.287712379549401	7.67948009950545
OTC	DO	-13.287712379549401	6.8948177633079402
OTC	DO	-13.287712379549401	4.8579809951275701
OTC	DO	-12.2877123795495	6.5545888516776403
OTC	DO	-9.9657842846620905	9.8657332708517593
OTC	DO	-13.287712379549401	5.9068905956085196
OTC	DO	-9.2877123795494505	8.4093909361377008
OTC	DO	-9.2877123795494505	10.479780264029101
OTC	DO	-13.287712379549401	5.0443941193584498
OTC	DO	-10.117787378107099	9.9729797860662899
OTC	DO	-9.5872726614083597	8.2479275134435905
OTC	DO	-11.7027498788283	7.6724253419714996
OTC	DO	-10.965784284662099	6.7813597135246599
OTC	DO	-9.9657842846620905	9.1548181090520995
OTC	DO	-12.2877123795495	6.4093909361376999
OTC	DO	-10.2877123795495	7.3575520046180802
OTC	DO	-8.8953949567706907	7.9829935746943104
OTC	DO	-12.2877123795495	7.9541963103868802
OTC	DO	-8.4803574574918503	7.4918530963296801
OTC	DO	-11.7027498788283	5.32192809488736
OTC	DO	-9.9657842846620905	7.08746284125034
OTC	DO	-9.03978486610586	7.6073303137496104
OTC	DO	-7.3569750419865603	9.6054795180616708
OTC	DO	-7.4803574574918503	9.8185821774808595
OTC	DO	-8.0782590139204995	11.1350679457778
OTC	DO	-10.2877123795495	8.8978454560055091
OTC	DO	-13.287712379549401	6.1898245588800203
OTC	DO	-6.3335160691625703	10.3966047811819
OTC	DO	-14.287712379549401	8.8201789624151896
OTC	DO	-9.2002495382991096	10.329796338220699
OTC	DO	-9.4803574574918397	8.7313190310250608
OTC	DO	-8.4297313844218795	10.0728025345442
OTC	DO	-10.965784284662099	8.4553272203045609
OTC	DO	-8.2877123795494505	9.8672787397096595
OTC	DO	-13.287712379549401	7.6293566200796104
OTC	DO	-10.480357457491801	8.8641861446542798
OTC	DO	-13.287712379549401	6.8703647195834101
OTC	DO	-10.965784284662099	7.9943534368588596
OTC	DO	-10.7027498788283	7.7747870596011701
OTC	DO	-9.8282807609121505	7.8392037880969401
OTC	DO	-8.7641504234924401	9.7813597135246599
OTC	DO	-8.5328248773859805	9.6724253419715005
OTC	DO	-11.287712379549401	7.8265484872909203
OTC	DO	-10.117787378107099	9.5812005819249606
OTC	DO	-12.2877123795495	7.1292830169449699
OTC	DO	-8.5872726614083597	7.08746284125034
OTC	DO	-12.2877123795495	7.7944158663501097
OTC	DO	-10.965784284662099	6.5545888516776403
OTC	DO	-11.7027498788283	6.4918530963296801
OTC	DO	-13.287712379549401	6.9886846867721699
OTC	DO	-11.287712379549401	9.1497471195046796
OTC	DO	-8.8282807609121505	10.244363835120501
OTC	DO	-7.2877123795494496	9.5333297323058304
Supp Fig 7
Confirmatory Cohort Case Values
GSTA1
ALT (U/L) determined clinically for patients or by research methods for HV
Biomarker	Type	Log2(GSTA1 value)	Log2(ALT)
GSTA1	HV	-9.4803574574918397	4.5849625007211596
GSTA1	HV	-9.7027498788282909	3.32192809488736
GSTA1	HV	-10.2877123795495	3.8073549220576002
GSTA1	HV	-9.9657842846620905	3.90689059560852
GSTA1	HV	-9.8282807609121505	4
GSTA1	HV	-8.9657842846620905	4.75488750216347
GSTA1	HV	-9.3808217839409291	3.5849625007211601
GSTA1	HV	-9.7027498788282909	5.2094533656289501
GSTA1	HV	-10.2877123795495	3.90689059560852
GSTA1	HV	-9.2877123795494505	4.5235619560570104
GSTA1	HV	-9.2002495382991096	4.2479275134435897
GSTA1	HV	-9.5872726614083597	3.70043971814109
GSTA1	HV	-9.9657842846620905	3.5849625007211601
GSTA1	HV	-8.8953949567706907	4.70043971814109
GSTA1	HV	-9.2002495382991096	5.6147098441152101
GSTA1	HV	-10.2877123795495	4.5235619560570104
GSTA1	HV	-8.7027498788282909	5.1699250014423104
GSTA1	HV	-10.117787378107099	4.8579809951275701
GSTA1	HV	-10.117787378107099	3.70043971814109
GSTA1	HV	-9.4803574574918397	4.5235619560570104
GSTA1	HV	-8.4803574574918503	4.3923174227787598
GSTA1	HV	-10.117787378107099	4
GSTA1	HV	-10.480357457491801	5.32192809488736
GSTA1	HV	-9.7027498788282909	4.9541963103868802
GSTA1	HV	-10.2877123795495	4
GSTA1	HV	-10.2877123795495	3.70043971814109
GSTA1	HV	-9.7027498788282909	5.70043971814109
GSTA1	HV	-9.2877123795494505	3.4594316186373
GSTA1	HV	-10.117787378107099	3.5849625007211601
GSTA1	HV	-10.2877123795495	3.90689059560852
GSTA1	HV	-9.7027498788282909	4.70043971814109
GSTA1	HV	-9.4803574574918397	3.90689059560852
GSTA1	HV	-9.2877123795494505	5.08746284125034
GSTA1	HV	-9.5872726614083597	4.5235619560570104
GSTA1	HV	-10.7027498788283	4
GSTA1	HV	-8.6438561897747306	3.70043971814109
GSTA1	HV	-9.9657842846620905	3.5849625007211601
GSTA1	HV	-10.7027498788283	4
GSTA1	HV	-6.9657842846620897	4
GSTA1	HV	-9.4803574574918397	4.2479275134435897
GSTA1	HV	-10.480357457491801	4.2479275134435897
GSTA1	HV	-9.9657842846620905	4.1699250014423104
GSTA1	HV	-9.2002495382991096	4.75488750216347
GSTA1	HV	-8.9657842846620905	4.5849625007211596
GSTA1	HV	-9.2877123795494505	4.75488750216347
GSTA1	HV	-8.9657842846620905	4.75488750216347
GSTA1	HV	-8.0023101606872	4
GSTA1	HV	-8.9657842846620905	4.3923174227787598
GSTA1	HV	-10.7027498788283	3.5849625007211601
GSTA1	HV	-9.9657842846620905	4.32192809488736
GSTA1	HV	-10.117787378107099	3.70043971814109
GSTA1	HV	-9.1177873781071401	5.2094533656289501
GSTA1	HV	-8.1177873781071401	4.8073549220576002
GSTA1	HV	-11.7027498788283	4.32192809488736
GSTA1	HV	-10.480357457491801	4.3923174227787598
GSTA1	HV	-10.117787378107099	4.32192809488736
GSTA1	HV	-10.2877123795495	4.32192809488736
GSTA1	HV	-9.4803574574918397	3.5849625007211601
GSTA1	HV	-9.8282807609121505	4.5235619560570104
GSTA1	HV	-9.5872726614083597	4.08746284125034
GSTA1	DO	-5.6510877590058	8.5849625007211596
GSTA1	DO	-5.6803820657998401	8.6934869574993296
GSTA1	DO	-8.3808217839409291	9.3901689562001796
GSTA1	DO	-6.55979192498625	11.0416591516372
GSTA1	DO	-8.03978486610586	8.9454438363779101
GSTA1	DO	-6.0115879742752103	11.323617763291599
GSTA1	DO	-7.1177873781071401	9.9233274854191897
GSTA1	DO	-6.4548223653847101	7.9772799234999203
GSTA1	DO	-7.1177873781071401	7.8765169465650002
GSTA1	DO	-5.1481610271506604	9.7414669864011501
GSTA1	DO	-6.68779953736232	8.9425145053392399
GSTA1	DO	-6.3451978742102098	10.211888294546
GSTA1	DO	-8.03978486610586	8.3442959079158197
GSTA1	DO	-8.2433182601909998	9.7090838125503396
GSTA1	DO	-9.7027498788282909	8.0389189892923003
GSTA1	DO	-6.6730025354342404	6.8948177633079402
GSTA1	DO	-7.4548223653847101	8.0821490413538708
GSTA1	DO	-6.0493076402243702	11.5868397879618
GSTA1	DO	-8.03978486610586	8.3663222142458196
GSTA1	DO	-7.3104324560495302	10.084808387804401
GSTA1	DO	-5.5328248773859796	8.5584207132686601
GSTA1	DO	-8.1584293626044797	9.7846348455575196
GSTA1	DO	-7.5328248773859796	11.0140204703149
GSTA1	DO	-8.1177873781071401	8.2992080183872794
GSTA1	DO	-7.5063526660247897	9.6017707884077108
GSTA1	DO	-8.0782590139204995	8.5887146355822601
GSTA1	DO	-8.7641504234924401	7.2384047393250803
GSTA1	DO	-9.4803574574918397	8.4008794362821799
GSTA1	DO	-9.5872726614083597	6.7813597135246599
GSTA1	DO	-8.2002495382991096	7.67948009950545
GSTA1	DO	-8.9657842846620905	6.8948177633079402
GSTA1	DO	-9.4803574574918397	4.8579809951275701
GSTA1	DO	-9.1177873781071401	6.5545888516776403
GSTA1	DO	-7.6438561897747199	9.8657332708517593
GSTA1	DO	-10.117787378107099	5.9068905956085196
GSTA1	DO	-6.7331235278718102	8.4093909361377008
GSTA1	DO	-5.7408179196618097	10.479780264029101
GSTA1	DO	-8.7641504234924401	5.0443941193584498
GSTA1	DO	-9.03978486610586	9.9729797860662899
GSTA1	DO	-9.2002495382991096	8.2479275134435905
GSTA1	DO	-7.03978486610586	7.6724253419714996
GSTA1	DO	-9.8282807609121505	6.7813597135246599
GSTA1	DO	-7.6730025354342404	9.1548181090520995
GSTA1	DO	-9.2877123795494505	6.4093909361376999
GSTA1	DO	-7.8614476248473499	7.3575520046180802
GSTA1	DO	-7.70274987882829	7.9829935746943104
GSTA1	DO	-8.3335160691625703	7.9541963103868802
GSTA1	DO	-9.03978486610586	7.4918530963296801
GSTA1	DO	-8.4803574574918503	5.32192809488736
GSTA1	DO	-9.03978486610586	7.08746284125034
GSTA1	DO	-8.7027498788282909	7.6073303137496104
GSTA1	DO	-6.4297313844218804	9.6054795180616708
GSTA1	DO	-6.1791879227712796	9.8185821774808595
GSTA1	DO	-6.46753341713426	11.1350679457778
GSTA1	DO	-8.5328248773859805	8.8978454560055091
GSTA1	DO	-10.117787378107099	6.1898245588800203
GSTA1	DO	-4.6117553466077004	10.3966047811819
GSTA1	DO	-9.1177873781071401	8.8201789624151896
GSTA1	DO	-8.5328248773859805	10.329796338220699
GSTA1	DO	-6.3451978742102098	8.7313190310250608
GSTA1	DO	-6.6012118523662302	10.0728025345442
GSTA1	DO	-9.7027498788282909	8.4553272203045609
GSTA1	DO	-5.8614476248473499	9.8672787397096595
GSTA1	DO	-10.7027498788283	7.6293566200796104
GSTA1	DO	-6.55979192498625	8.8641861446542798
GSTA1	DO	-9.8282807609121505	6.8703647195834101
GSTA1	DO	-7.0588936890535701	7.9943534368588596
GSTA1	DO	-6.8282807609121496	7.7747870596011701
GSTA1	DO	-8.5328248773859805	7.8392037880969401
GSTA1	DO	-6.0023101606872	9.7813597135246599
GSTA1	DO	-5.2487933902571502	9.6724253419715005
GSTA1	DO	-8.4297313844218795	7.8265484872909203
GSTA1	DO	-7.4548223653847101	9.5812005819249606
GSTA1	DO	-9.7027498788282909	7.1292830169449699
GSTA1	DO	-8.5872726614083597	7.08746284125034
GSTA1	DO	-9.03978486610586	7.7944158663501097
GSTA1	DO	-9.4803574574918397	6.5545888516776403
GSTA1	DO	-9.2002495382991096	6.4918530963296801
GSTA1	DO	-10.117787378107099	6.9886846867721699
GSTA1	DO	-6.8614476248473499	9.1497471195046796
GSTA1	DO	-7.0209258388545503	10.244363835120501
GSTA1	DO	-5.9657842846620897	9.5333297323058304
Supp Fig 7
Confirmatory Cohort Case Values
DMGDH
ALT (U/L) determined clinically for patients or by research methods for HV
Biomarker	Type	Log2(DMGDH value)	Log2(ALT)
DMGDH	HV	-10.965784284662099	4.5849625007211596
DMGDH	HV	-10.965784284662099	3.32192809488736
DMGDH	HV	-10.7027498788283	3.8073549220576002
DMGDH	HV	-10.7027498788283	3.90689059560852
DMGDH	HV	-11.287712379549401	4
DMGDH	HV	-10.965784284662099	4.75488750216347
DMGDH	HV	-11.287712379549401	3.5849625007211601
DMGDH	HV	-10.7027498788283	5.2094533656289501
DMGDH	HV	-11.287712379549401	3.90689059560852
DMGDH	HV	-10.965784284662099	4.5235619560570104
DMGDH	HV	-10.965784284662099	4.2479275134435897
DMGDH	HV	-10.965784284662099	3.70043971814109
DMGDH	HV	-10.965784284662099	3.5849625007211601
DMGDH	HV	-10.7027498788283	4.70043971814109
DMGDH	HV	-10.480357457491801	5.6147098441152101
DMGDH	HV	-10.965784284662099	4.5235619560570104
DMGDH	HV	-10.965784284662099	5.1699250014423104
DMGDH	HV	-10.2877123795495	4.8579809951275701
DMGDH	HV	-10.965784284662099	3.70043971814109
DMGDH	HV	-10.965784284662099	4.5235619560570104
DMGDH	HV	-11.7027498788283	4.3923174227787598
DMGDH	HV	-10.480357457491801	4
DMGDH	HV	-11.287712379549401	5.32192809488736
DMGDH	HV	-10.2877123795495	4.9541963103868802
DMGDH	HV	-11.7027498788283	4
DMGDH	HV	-11.7027498788283	3.70043971814109
DMGDH	HV	-10.965784284662099	5.70043971814109
DMGDH	HV	-11.7027498788283	3.4594316186373
DMGDH	HV	-13.287712379549401	3.5849625007211601
DMGDH	HV	-10.965784284662099	3.90689059560852
DMGDH	HV	-10.7027498788283	4.70043971814109
DMGDH	HV	-13.287712379549401	3.90689059560852
DMGDH	HV	-10.965784284662099	5.08746284125034
DMGDH	HV	-11.287712379549401	4.5235619560570104
DMGDH	HV	-10.7027498788283	4
DMGDH	HV	-10.965784284662099	3.70043971814109
DMGDH	HV	-11.287712379549401	3.5849625007211601
DMGDH	HV	-10.7027498788283	4
DMGDH	HV	-11.287712379549401	4
DMGDH	HV	-10.7027498788283	4.2479275134435897
DMGDH	HV	-10.965784284662099	4.2479275134435897
DMGDH	HV	-10.965784284662099	4.1699250014423104
DMGDH	HV	-10.7027498788283	4.75488750216347
DMGDH	HV	-11.287712379549401	4.5849625007211596
DMGDH	HV	-11.287712379549401	4.75488750216347
DMGDH	HV	-10.965784284662099	4.75488750216347
DMGDH	HV	-10.7027498788283	4
DMGDH	HV	-11.287712379549401	4.3923174227787598
DMGDH	HV	-10.965784284662099	3.5849625007211601
DMGDH	HV	-10.965784284662099	4.32192809488736
DMGDH	HV	-11.287712379549401	3.70043971814109
DMGDH	HV	-11.287712379549401	5.2094533656289501
DMGDH	HV	-10.7027498788283	4.8073549220576002
DMGDH	HV	-10.965784284662099	4.32192809488736
DMGDH	HV	-10.965784284662099	4.3923174227787598
DMGDH	HV	-11.287712379549401	4.32192809488736
DMGDH	HV	-10.965784284662099	4.32192809488736
DMGDH	HV	-10.965784284662099	3.5849625007211601
DMGDH	HV	-11.287712379549401	4.5235619560570104
DMGDH	HV	-10.965784284662099	4.08746284125034
DMGDH	DO	-9.7027498788282909	8.5849625007211596
DMGDH	DO	-10.965784284662099	8.6934869574993296
DMGDH	DO	-9.8282807609121505	9.3901689562001796
DMGDH	DO	-7.6438561897747199	11.0416591516372
DMGDH	DO	-10.117787378107099	8.9454438363779101
DMGDH	DO	-8.4803574574918503	11.323617763291599
DMGDH	DO	-8.1177873781071401	9.9233274854191897
DMGDH	DO	-10.480357457491801	7.9772799234999203
DMGDH	DO	-10.7027498788283	7.8765169465650002
DMGDH	DO	-9.4803574574918397	9.7414669864011501
DMGDH	DO	-10.117787378107099	8.9425145053392399
DMGDH	DO	-9.2877123795494505	10.211888294546
DMGDH	DO	-8.8953949567706907	8.3442959079158197
DMGDH	DO	-10.117787378107099	9.7090838125503396
DMGDH	DO	-10.480357457491801	8.0389189892923003
DMGDH	DO	-9.7027498788282909	6.8948177633079402
DMGDH	DO	-9.2877123795494505	8.0821490413538708
DMGDH	DO	-8.8953949567706907	11.5868397879618
DMGDH	DO	-9.03978486610586	8.3663222142458196
DMGDH	DO	-9.03978486610586	10.084808387804401
DMGDH	DO	-6.94786237666482	8.5584207132686601
DMGDH	DO	-9.9657842846620905	9.7846348455575196
DMGDH	DO	-8.7027498788282909	11.0140204703149
DMGDH	DO	-10.117787378107099	8.2992080183872794
DMGDH	DO	-9.3808217839409291	9.6017707884077108
DMGDH	DO	-9.5872726614083597	8.5887146355822601
DMGDH	DO	-10.117787378107099	7.2384047393250803
DMGDH	DO	-9.2877123795494505	8.4008794362821799
DMGDH	DO	-10.480357457491801	6.7813597135246599
DMGDH	DO	-10.480357457491801	7.67948009950545
DMGDH	DO	-10.7027498788283	6.8948177633079402
DMGDH	DO	-10.480357457491801	4.8579809951275701
DMGDH	DO	-10.480357457491801	6.5545888516776403
DMGDH	DO	-9.9657842846620905	9.8657332708517593
DMGDH	DO	-10.7027498788283	5.9068905956085196
DMGDH	DO	-8.8953949567706907	8.4093909361377008
DMGDH	DO	-9.2877123795494505	10.479780264029101
DMGDH	DO	-10.7027498788283	5.0443941193584498
DMGDH	DO	-9.8282807609121505	9.9729797860662899
DMGDH	DO	-9.7027498788282909	8.2479275134435905
DMGDH	DO	-11.287712379549401	7.6724253419714996
DMGDH	DO	-9.2877123795494505	6.7813597135246599
DMGDH	DO	-9.2002495382991096	9.1548181090520995
DMGDH	DO	-10.480357457491801	6.4093909361376999
DMGDH	DO	-10.7027498788283	7.3575520046180802
DMGDH	DO	-9.7027498788282909	7.9829935746943104
DMGDH	DO	-9.9657842846620905	7.9541963103868802
DMGDH	DO	-9.5872726614083597	7.4918530963296801
DMGDH	DO	-11.287712379549401	5.32192809488736
DMGDH	DO	-9.5872726614083597	7.08746284125034
DMGDH	DO	-10.2877123795495	7.6073303137496104
DMGDH	DO	-6.1379652600447701	9.6054795180616708
DMGDH	DO	-11.7027498788283	9.8185821774808595
DMGDH	DO	-8.7641504234924401	11.1350679457778
DMGDH	DO	-10.965784284662099	8.8978454560055091
DMGDH	DO	-10.480357457491801	6.1898245588800203
DMGDH	DO	-7.7958592832197802	10.3966047811819
DMGDH	DO	-10.2877123795495	8.8201789624151896
DMGDH	DO	-10.480357457491801	10.329796338220699
DMGDH	DO	-9.5872726614083597	8.7313190310250608
DMGDH	DO	-9.03978486610586	10.0728025345442
DMGDH	DO	-10.2877123795495	8.4553272203045609
DMGDH	DO	-8.3808217839409291	9.8672787397096595
DMGDH	DO	-10.965784284662099	7.6293566200796104
DMGDH	DO	-11.287712379549401	8.8641861446542798
DMGDH	DO	-11.287712379549401	6.8703647195834101
DMGDH	DO	-10.2877123795495	7.9943534368588596
DMGDH	DO	-10.480357457491801	7.7747870596011701
DMGDH	DO	-9.7027498788282909	7.8392037880969401
DMGDH	DO	-9.1177873781071401	9.7813597135246599
DMGDH	DO	-11.7027498788283	9.6724253419715005
DMGDH	DO	-10.965784284662099	7.8265484872909203
DMGDH	DO	-9.9657842846620905	9.5812005819249606
DMGDH	DO	-12.2877123795495	7.1292830169449699
DMGDH	DO	-8.4297313844218795	7.08746284125034
DMGDH	DO	-11.7027498788283	7.7944158663501097
DMGDH	DO	-10.117787378107099	6.5545888516776403
DMGDH	DO	-10.965784284662099	6.4918530963296801
DMGDH	DO	-11.7027498788283	6.9886846867721699
DMGDH	DO	-10.480357457491801	9.1497471195046796
DMGDH	DO	-9.4803574574918397	10.244363835120501
DMGDH	DO	-10.2877123795495	9.5333297323058304
Supp Fig 7
Confirmatory Cohort Case Values
CES1
ALT (U/L) determined clinically for patients or by research methods for HV
missing data for CES1 where below detection limit of instrumentation (ND)
Biomarker	Type	Log2(CES1 value)	Log2(ALT)
CES1	HV	-11.7027498788283	4.5849625007211596
CES1	HV	-11.7027498788283	3.32192809488736
CES1	HV	-11.287712379549401	3.8073549220576002
CES1	HV	-10.480357457491801	3.90689059560852
CES1	HV	-10.117787378107099	4
CES1	HV	-11.287712379549401	4.75488750216347
CES1	HV	-11.287712379549401	3.5849625007211601
CES1	HV	-11.287712379549401	5.2094533656289501
CES1	HV	-13.287712379549401	3.90689059560852
CES1	HV	-11.7027498788283	4.5235619560570104
CES1	HV	-9.9657842846620905	4.2479275134435897
CES1	HV	-10.480357457491801	3.70043971814109
CES1	HV	-8.0782590139204995	3.5849625007211601
CES1	HV	-10.965784284662099	4.70043971814109
CES1	HV	-9.3808217839409291	5.6147098441152101
CES1	HV	-10.117787378107099	4.5235619560570104
CES1	HV	-10.480357457491801	5.1699250014423104
CES1	HV	-9.9657842846620905	4.8579809951275701
CES1	HV	-13.287712379549401	3.70043971814109
CES1	HV	ND	4.5235619560570104
CES1	HV	-13.287712379549401	4.3923174227787598
CES1	HV	ND	4
CES1	HV	ND	5.32192809488736
CES1	HV	ND	4.9541963103868802
CES1	HV	-10.965784284662099	4
CES1	HV	ND	3.70043971814109
CES1	HV	ND	5.70043971814109
CES1	HV	ND	3.4594316186373
CES1	HV	ND	3.5849625007211601
CES1	HV	-10.2877123795495	3.90689059560852
CES1	HV	ND	4.70043971814109
CES1	HV	ND	3.90689059560852
CES1	HV	ND	5.08746284125034
CES1	HV	ND	4.5235619560570104
CES1	HV	-11.287712379549401	4
CES1	HV	-11.287712379549401	3.70043971814109
CES1	HV	-9.4803574574918397	3.5849625007211601
CES1	HV	-10.7027498788283	4
CES1	HV	ND	4
CES1	HV	-13.287712379549401	4.2479275134435897
CES1	HV	-8.8953949567706907	4.2479275134435897
CES1	HV	ND	4.1699250014423104
CES1	HV	ND	4.75488750216347
CES1	HV	-10.965784284662099	4.5849625007211596
CES1	HV	ND	4.75488750216347
CES1	HV	-9.7027498788282909	4.75488750216347
CES1	HV	-10.7027498788283	4
CES1	HV	-9.2877123795494505	4.3923174227787598
CES1	HV	-11.287712379549401	3.5849625007211601
CES1	HV	ND	4.32192809488736
CES1	HV	-9.9657842846620905	3.70043971814109
CES1	HV	-10.480357457491801	5.2094533656289501
CES1	HV	-10.2877123795495	4.8073549220576002
CES1	HV	ND	4.32192809488736
CES1	HV	ND	4.3923174227787598
CES1	HV	-11.287712379549401	4.32192809488736
CES1	HV	ND	4.32192809488736
CES1	HV	ND	3.5849625007211601
CES1	HV	ND	4.5235619560570104
CES1	HV	ND	4.08746284125034
CES1	DO	ND	8.5849625007211596
CES1	DO	-7.70274987882829	8.6934869574993296
CES1	DO	-9.8282807609121505	9.3901689562001796
CES1	DO	-7.8953949567706898	11.0416591516372
CES1	DO	-10.117787378107099	8.9454438363779101
CES1	DO	-7.70274987882829	11.323617763291599
CES1	DO	-8.2877123795494505	9.9233274854191897
CES1	DO	-9.4803574574918397	7.9772799234999203
CES1	DO	-10.480357457491801	7.8765169465650002
CES1	DO	-8.5872726614083597	9.7414669864011501
CES1	DO	-9.3808217839409291	8.9425145053392399
CES1	DO	-8.6438561897747306	10.211888294546
CES1	DO	-7.2653445665209997	8.3442959079158197
CES1	DO	-10.965784284662099	9.7090838125503396
CES1	DO	-10.2877123795495	8.0389189892923003
CES1	DO	-9.7027498788282909	6.8948177633079402
CES1	DO	-8.7027498788282909	8.0821490413538708
CES1	DO	-9.9657842846620905	11.5868397879618
CES1	DO	-8.7641504234924401	8.3663222142458196
CES1	DO	-9.4803574574918397	10.084808387804401
CES1	DO	-5.2820878303555698	8.5584207132686601
CES1	DO	-8.8953949567706907	9.7846348455575196
CES1	DO	-6.8447688837007199	11.0140204703149
CES1	DO	-10.7027498788283	8.2992080183872794
CES1	DO	-9.7027498788282909	9.6017707884077108
CES1	DO	ND	8.5887146355822601
CES1	DO	-9.1177873781071401	7.2384047393250803
CES1	DO	-7.7958592832197802	8.4008794362821799
CES1	DO	-12.2877123795495	6.7813597135246599
CES1	DO	-12.2877123795495	7.67948009950545
CES1	DO	-9.7027498788282909	6.8948177633079402
CES1	DO	-10.117787378107099	4.8579809951275701
CES1	DO	ND	6.5545888516776403
CES1	DO	-9.4803574574918397	9.8657332708517593
CES1	DO	-8.9657842846620905	5.9068905956085196
CES1	DO	-7.6730025354342404	8.4093909361377008
CES1	DO	-6.38082178394093	10.479780264029101
CES1	DO	-10.2877123795495	5.0443941193584498
CES1	DO	ND	9.9729797860662899
CES1	DO	-9.2002495382991096	8.2479275134435905
CES1	DO	-8.03978486610586	7.6724253419714996
CES1	DO	-11.287712379549401	6.7813597135246599
CES1	DO	-9.1177873781071401	9.1548181090520995
CES1	DO	-8.6438561897747306	6.4093909361376999
CES1	DO	-9.4803574574918397	7.3575520046180802
CES1	DO	-9.2002495382991096	7.9829935746943104
CES1	DO	-9.7027498788282909	7.9541963103868802
CES1	DO	-8.9657842846620905	7.4918530963296801
CES1	DO	-9.8282807609121505	5.32192809488736
CES1	DO	-10.117787378107099	7.08746284125034
CES1	DO	-9.3808217839409291	7.6073303137496104
CES1	DO	-6.38082178394093	9.6054795180616708
CES1	DO	ND	9.8185821774808595
CES1	DO	-9.2002495382991096	11.1350679457778
CES1	DO	-10.7027498788283	8.8978454560055091
CES1	DO	-11.7027498788283	6.1898245588800203
CES1	DO	-8.3335160691625703	10.3966047811819
CES1	DO	-12.2877123795495	8.8201789624151896
CES1	DO	-9.3808217839409291	10.329796338220699
CES1	DO	-7.0782590139205004	8.7313190310250608
CES1	DO	-9.2877123795494505	10.0728025345442
CES1	DO	ND	8.4553272203045609
CES1	DO	-8.5328248773859805	9.8672787397096595
CES1	DO	-11.7027498788283	7.6293566200796104
CES1	DO	-10.117787378107099	8.8641861446542798
CES1	DO	-10.117787378107099	6.8703647195834101
CES1	DO	-10.965784284662099	7.9943534368588596
CES1	DO	-10.965784284662099	7.7747870596011701
CES1	DO	-9.8282807609121505	7.8392037880969401
CES1	DO	-7.4297313844218804	9.7813597135246599
CES1	DO	-7.2653445665209997	9.6724253419715005
CES1	DO	-11.7027498788283	7.8265484872909203
CES1	DO	-8.9657842846620905	9.5812005819249606
CES1	DO	-9.3808217839409291	7.1292830169449699
CES1	DO	-9.2877123795494505	7.08746284125034
CES1	DO	-10.480357457491801	7.7944158663501097
CES1	DO	-9.8282807609121505	6.5545888516776403
CES1	DO	-10.117787378107099	6.4918530963296801
CES1	DO	-9.3808217839409291	6.9886846867721699
CES1	DO	-11.287712379549401	9.1497471195046796
CES1	DO	-7.0588936890535701	10.244363835120501
CES1	DO	-7.2216231890916802	9.5333297323058304
Supp Fig 7
Confirmatory Cohort Case Values
LECT2
ALT (U/L) determined clinically for patients or by research methods for HV
Biomarker	Type	Log2(LECT2 value)	Log2(ALT)
LECT2	HV	-8.1177873781071401	4.5849625007211596
LECT2	HV	-8.2002495382991096	3.32192809488736
LECT2	HV	-6.7799177393507497	3.8073549220576002
LECT2	HV	-7.4803574574918503	3.90689059560852
LECT2	HV	-7.1177873781071401	4
LECT2	HV	-6.7331235278718102	4.75488750216347
LECT2	HV	-6.94786237666482	3.5849625007211601
LECT2	HV	-6.1791879227712796	5.2094533656289501
LECT2	HV	-7.1584293626044797	3.90689059560852
LECT2	HV	-6.9126729482025198	4.5235619560570104
LECT2	HV	-6.8614476248473499	4.2479275134435897
LECT2	HV	-6.8953949567706898	3.70043971814109
LECT2	HV	-6.6295008967976603	3.5849625007211601
LECT2	HV	-6.6295008967976603	4.70043971814109
LECT2	HV	-6.0209258388545503	5.6147098441152101
LECT2	HV	-5.8447688837007199	4.5235619560570104
LECT2	HV	-5.8783214434117497	5.1699250014423104
LECT2	HV	-6.9126729482025198	4.8579809951275701
LECT2	HV	-6.5872726614083597	3.70043971814109
LECT2	HV	-6.1896802965889197	4.5235619560570104
LECT2	HV	-7.4548223653847101	4.3923174227787598
LECT2	HV	-5.9657842846620897	4
LECT2	HV	-6.70274987882829	5.32192809488736
LECT2	HV	-6.4422223286050704	4.9541963103868802
LECT2	HV	-6.5063526660247897	4
LECT2	HV	-6.9657842846620897	3.70043971814109
LECT2	HV	-7.55979192498625	5.70043971814109
LECT2	HV	-6.1584293626044797	3.4594316186373
LECT2	HV	-6.9301603749313703	3.5849625007211601
LECT2	HV	-5.9657842846620897	3.90689059560852
LECT2	HV	-5.4111954329844503	4.70043971814109
LECT2	HV	-6.61528703757795	3.90689059560852
LECT2	HV	-6.4050693301876098	5.08746284125034
LECT2	HV	-6.3688491422748603	4.5235619560570104
LECT2	HV	-6.4422223286050704	4
LECT2	HV	-7.70274987882829	3.70043971814109
LECT2	HV	-6.61528703757795	3.5849625007211601
LECT2	HV	-7.1379652600447701	4
LECT2	HV	-6.7485535684414204	4
LECT2	HV	-7.0588936890535701	4.2479275134435897
LECT2	HV	-7.1379652600447701	4.2479275134435897
LECT2	HV	-6.7641504234924401	4.1699250014423104
LECT2	HV	-7.2216231890916802	4.75488750216347
LECT2	HV	-6.9657842846620897	4.5849625007211596
LECT2	HV	-6.9126729482025198	4.75488750216347
LECT2	HV	-7.0978878206694302	4.75488750216347
LECT2	HV	-6.6012118523662302	4
LECT2	HV	-6.70274987882829	4.3923174227787598
LECT2	HV	-7.4050693301876098	3.5849625007211601
LECT2	HV	-6.7178567712185	4.32192809488736
LECT2	HV	-7.1791879227712796	3.70043971814109
LECT2	HV	-6.70274987882829	5.2094533656289501
LECT2	HV	-7.5872726614083597	4.8073549220576002
LECT2	HV	-8.1584293626044797	4.32192809488736
LECT2	HV	-7.7331235278718102	4.3923174227787598
LECT2	HV	-7.70274987882829	4.32192809488736
LECT2	HV	-7.03978486610586	4.32192809488736
LECT2	HV	-7.2002495382991096	3.5849625007211601
LECT2	HV	-8.1584293626044797	4.5235619560570104
LECT2	HV	-7.7641504234924401	4.08746284125034
LECT2	DO	-6.6438561897747199	8.5849625007211596
LECT2	DO	-6.55979192498625	8.6934869574993296
LECT2	DO	-5.55979192498625	9.3901689562001796
LECT2	DO	-7.5328248773859796	11.0416591516372
LECT2	DO	-6.70274987882829	8.9454438363779101
LECT2	DO	-7.38082178394093	11.323617763291599
LECT2	DO	-8.1177873781071401	9.9233274854191897
LECT2	DO	-6.2216231890916802	7.9772799234999203
LECT2	DO	-6.8282807609121496	7.8765169465650002
LECT2	DO	-7.3104324560495302	9.7414669864011501
LECT2	DO	-6.6730025354342404	8.9425145053392399
LECT2	DO	-6.1584293626044797	10.211888294546
LECT2	DO	-6.8953949567706898	8.3442959079158197
LECT2	DO	-7.7958592832197802	9.7090838125503396
LECT2	DO	-5.2216231890916802	8.0389189892923003
LECT2	DO	-6.7641504234924401	6.8948177633079402
LECT2	DO	-7.2653445665209997	8.0821490413538708
LECT2	DO	-7.2877123795494496	11.5868397879618
LECT2	DO	-6.70274987882829	8.3663222142458196
LECT2	DO	-6.3104324560495302	10.084808387804401
LECT2	DO	-6.1896802965889197	8.5584207132686601
LECT2	DO	-6.1078032895345196	9.7846348455575196
LECT2	DO	-6.5063526660247897	11.0140204703149
LECT2	DO	-6.3928946162415103	8.2992080183872794
LECT2	DO	-7.2433182601909998	9.6017707884077108
LECT2	DO	-6.0588936890535701	8.5887146355822601
LECT2	DO	-5.8953949567706898	7.2384047393250803
LECT2	DO	-7.8614476248473499	8.4008794362821799
LECT2	DO	-6.1481610271506604	6.7813597135246599
LECT2	DO	-5.8953949567706898	7.67948009950545
LECT2	DO	-7.2653445665209997	6.8948177633079402
LECT2	DO	-7.4548223653847101	4.8579809951275701
LECT2	DO	-5.7641504234924401	6.5545888516776403
LECT2	DO	-8.7027498788282909	9.8657332708517593
LECT2	DO	-5.23786383009889	5.9068905956085196
LECT2	DO	-6.1687713068259402	8.4093909361377008
LECT2	DO	-8.3808217839409291	10.479780264029101
LECT2	DO	-6.5328248773859796	5.0443941193584498
LECT2	DO	-8.3808217839409291	9.9729797860662899
LECT2	DO	-7.1379652600447701	8.2479275134435905
LECT2	DO	-5.3047188048551401	7.6724253419714996
LECT2	DO	-6.9126729482025198	6.7813597135246599
LECT2	DO	-5.6082322800439997	9.1548181090520995
LECT2	DO	-5.7878664924662404	6.4093909361376999
LECT2	DO	-6.7178567712185	7.3575520046180802
LECT2	DO	-6.6295008967976603	7.9829935746943104
LECT2	DO	-6.1896802965889197	7.9541963103868802
LECT2	DO	-6.0782590139205004	7.4918530963296801
LECT2	DO	-5.7485535684414204	5.32192809488736
LECT2	DO	-7.2653445665209997	7.08746284125034
LECT2	DO	-5.9930916306578199	7.6073303137496104
LECT2	DO	-5.4050693301876098	9.6054795180616708
LECT2	DO	-5.5734668618833298	9.8185821774808595
LECT2	DO	-5.7563309190331404	11.1350679457778
LECT2	DO	-6.5872726614083597	8.8978454560055091
LECT2	DO	-5.1635910677202599	6.1898245588800203
LECT2	DO	-5.4297313844218804	10.3966047811819
LECT2	DO	-7.0588936890535701	8.8201789624151896
LECT2	DO	-7.5872726614083597	10.329796338220699
LECT2	DO	-6.2216231890916802	8.7313190310250608
LECT2	DO	-5.9126729482025198	10.0728025345442
LECT2	DO	-6.94786237666482	8.4553272203045609
LECT2	DO	-5.3451978742102098	9.8672787397096595
LECT2	DO	-5.8614476248473499	7.6293566200796104
LECT2	DO	-6.46753341713426	8.8641861446542798
LECT2	DO	-6.0115879742752103	6.8703647195834101
LECT2	DO	-7.2002495382991096	7.9943534368588596
LECT2	DO	-6.7958592832197802	7.7747870596011701
LECT2	DO	-6.1379652600447701	7.8392037880969401
LECT2	DO	-6.38082178394093	9.7813597135246599
LECT2	DO	-7.61528703757795	9.6724253419715005
LECT2	DO	-7.5063526660247897	7.8265484872909203
LECT2	DO	-7.6438561897747199	9.5812005819249606
LECT2	DO	-7.6438561897747199	7.1292830169449699
LECT2	DO	-6.8783214434117497	7.08746284125034
LECT2	DO	-6.2877123795494496	7.7944158663501097
LECT2	DO	-7.0209258388545503	6.5545888516776403
LECT2	DO	-8.3335160691625703	6.4918530963296801
LECT2	DO	-6.70274987882829	6.9886846867721699
LECT2	DO	-6.46753341713426	9.1497471195046796
LECT2	DO	-6.7178567712185	10.244363835120501
LECT2	DO	-7.6730025354342404	9.5333297323058304
Supp Fig 7
Confirmatory Cohort Case Values
PCK2
ALT (U/L) determined clinically for patients or by research methods for HV
Biomarker	Type	Log2(PCK2 value)	Log2(ALT)
PCK2	HV	2.8899888199669199	4.5849625007211596
PCK2	HV	4.8477638242629704	3.32192809488736
PCK2	HV	2.4772154974084999	3.8073549220576002
PCK2	HV	3.9152187244029601	3.90689059560852
PCK2	HV	3.6079344611902902	4
PCK2	HV	3.4997424186480002	4.75488750216347
PCK2	HV	2.9948156345650299	3.5849625007211601
PCK2	HV	2.2755147781841898	5.2094533656289501
PCK2	HV	4.29645039184817	3.90689059560852
PCK2	HV	3.7671962219109698	4.5235619560570104
PCK2	HV	5.0216136558497597	4.2479275134435897
PCK2	HV	3.5877658266070398	3.70043971814109
PCK2	HV	0.634594138558356	3.5849625007211601
PCK2	HV	-2.8677522017015602	4.70043971814109
PCK2	HV	5.2103203458277401	5.6147098441152101
PCK2	HV	4.55935929673198	4.5235619560570104
PCK2	HV	3.8758575848639798	5.1699250014423104
PCK2	HV	3.2936242631661798	4.8579809951275701
PCK2	HV	4.9770233530310302	3.70043971814109
PCK2	HV	3.06318354316952	4.5235619560570104
PCK2	HV	3.0499026993123599	4.3923174227787598
PCK2	HV	-2.8677522017015602	4
PCK2	HV	4.0168122445864798	5.32192809488736
PCK2	HV	4.29316186513703	4.9541963103868802
PCK2	HV	5.10076373249857	4
PCK2	HV	4.8448226268330803	3.70043971814109
PCK2	HV	4.43836696208934	5.70043971814109
PCK2	HV	3.79946943374688	3.4594316186373
PCK2	HV	7.1306891271816397	3.5849625007211601
PCK2	HV	5.4428859466160002	3.90689059560852
PCK2	HV	3.13461973150274	4.70043971814109
PCK2	HV	5.0980687089277401	3.90689059560852
PCK2	HV	4.2633099577965297	5.08746284125034
PCK2	HV	3.8758575848639798	4.5235619560570104
PCK2	HV	-2.8677522017015602	4
PCK2	HV	3.3797858840739199	3.70043971814109
PCK2	HV	4.6464180246137703	3.5849625007211601
PCK2	HV	4.5659115304157698	4
PCK2	HV	2.7367017824765298	4
PCK2	HV	4.4895030398166904	4.2479275134435897
PCK2	HV	4.61130781326119	4.2479275134435897
PCK2	HV	-2.8677522017015602	4.1699250014423104
PCK2	HV	4.3720080425130599	4.75488750216347
PCK2	HV	3.8267447292241998	4.5849625007211596
PCK2	HV	-2.8677522017015602	4.75488750216347
PCK2	HV	5.2557884388549798	4.75488750216347
PCK2	HV	3.0298057183022302	4
PCK2	HV	4.6590676084201803	4.3923174227787598
PCK2	HV	0.59971325736067504	3.5849625007211601
PCK2	HV	5.1369595781977502	4.32192809488736
PCK2	HV	-2.8677522017015602	3.70043971814109
PCK2	HV	5.4453142138124901	5.2094533656289501
PCK2	HV	5.2770304040829004	4.8073549220576002
PCK2	HV	1.7317046300937	4.32192809488736
PCK2	HV	3.2599319933188098	4.3923174227787598
PCK2	HV	3.34004627707882	4.32192809488736
PCK2	HV	4.87700531160562	4.32192809488736
PCK2	HV	2.7152637917117	3.5849625007211601
PCK2	HV	4.8944040583169297	4.5235619560570104
PCK2	HV	2.5397137214325101	4.08746284125034
PCK2	DO	4.8394044046031501	8.5849625007211596
PCK2	DO	1.93676430855793	8.6934869574993296
PCK2	DO	2.4733806220871899	9.3901689562001796
PCK2	DO	4.7378928346074298	11.0416591516372
PCK2	DO	3.9464522423021098	8.9454438363779101
PCK2	DO	4.0422370730854302	11.323617763291599
PCK2	DO	4.6661492337336101	9.9233274854191897
PCK2	DO	3.4557779821049901	7.9772799234999203
PCK2	DO	4.3034408027471196	7.8765169465650002
PCK2	DO	2.7130630587476201	9.7414669864011501
PCK2	DO	5.6704329556490398	8.9425145053392399
PCK2	DO	2.86469274063028	10.211888294546
PCK2	DO	2.8570172829121399	8.3442959079158197
PCK2	DO	3.70994848166018	9.7090838125503396
PCK2	DO	3.1149301901847499	8.0389189892923003
PCK2	DO	5.81943173821813	6.8948177633079402
PCK2	DO	3.08119967863002	8.0821490413538708
PCK2	DO	5.2172393097904699	11.5868397879618
PCK2	DO	2.1863231525926401	8.3663222142458196
PCK2	DO	2.9543788023719699	10.084808387804401
PCK2	DO	4.4529727183685397	8.5584207132686601
PCK2	DO	3.3113190913719102	9.7846348455575196
PCK2	DO	11.5873212058716	11.0140204703149
PCK2	DO	0.40826732814695499	8.2992080183872794
PCK2	DO	3.87681314907076	9.6017707884077108
PCK2	DO	2.94707000420135	8.5887146355822601
PCK2	DO	3.3878425289225902	7.2384047393250803
PCK2	DO	3.6756959525282999	8.4008794362821799
PCK2	DO	0.75806175191191805	6.7813597135246599
PCK2	DO	1.1907920625475901	7.67948009950545
PCK2	DO	4.2423587614920599	6.8948177633079402
PCK2	DO	7.1009175436493903	4.8579809951275701
PCK2	DO	3.14805419137797	6.5545888516776403
PCK2	DO	4.5109145081007496	9.8657332708517593
PCK2	DO	4.6632230922227498	5.9068905956085196
PCK2	DO	4.3523070553060101	8.4093909361377008
PCK2	DO	2.1299374548670098	10.479780264029101
PCK2	DO	3.2502214295871701	5.0443941193584498
PCK2	DO	0.96571438545885302	9.9729797860662899
PCK2	DO	2.6879311940565298	8.2479275134435905
PCK2	DO	2.70472404917586	7.6724253419714996
PCK2	DO	4.2423587614920599	6.7813597135246599
PCK2	DO	3.6806278800150398	9.1548181090520995
PCK2	DO	1.7631076277494599	6.4093909361376999
PCK2	DO	1.67698010723767	7.3575520046180802
PCK2	DO	7.48871735917926	7.9829935746943104
PCK2	DO	4.2928036909725904	7.9541963103868802
PCK2	DO	3.7672421190462799	7.4918530963296801
PCK2	DO	3.75781448941513	5.32192809488736
PCK2	DO	4.6127842860002204	7.08746284125034
PCK2	DO	2.81027757741077	7.6073303137496104
PCK2	DO	2.1299374548670098	9.6054795180616708
PCK2	DO	2.9895239179692101	9.8185821774808595
PCK2	DO	4.8895334775238402	11.1350679457778
PCK2	DO	2.83379632308097	8.8978454560055091
PCK2	DO	2.83379632308097	6.1898245588800203
PCK2	DO	2.6963468793717702	10.3966047811819
PCK2	DO	2.5016182584294402	8.8201789624151896
PCK2	DO	2.2836132146729602	10.329796338220699
PCK2	DO	2.1527019194945298	8.7313190310250608
PCK2	DO	3.5159383770623398	10.0728025345442
PCK2	DO	3.3870268220422499	8.4553272203045609
PCK2	DO	2.0010981309389302	9.8672787397096595
PCK2	DO	3.0470979864513099	7.6293566200796104
PCK2	DO	3.5925113793934198	8.8641861446542798
PCK2	DO	2.2310661027460599	6.8703647195834101
PCK2	DO	3.1262678288980301	7.9943534368588596
PCK2	DO	6.7150708586392902	7.7747870596011701
PCK2	DO	3.9700583779683698	7.8392037880969401
PCK2	DO	4.2492136201820596	9.7813597135246599
PCK2	DO	5.6127567996108496	9.6724253419715005
PCK2	DO	3.8667070618986399	7.8265484872909203
PCK2	DO	4.3868110449301199	9.5812005819249606
PCK2	DO	1.01851751745457	7.1292830169449699
PCK2	DO	5.8399343981315104	7.08746284125034
PCK2	DO	7.1506383483341098	7.7944158663501097
PCK2	DO	2.28968725377573	6.5545888516776403
PCK2	DO	4.5151248711507099	6.4918530963296801
PCK2	DO	4.3798131036371704	6.9886846867721699
PCK2	DO	3.1192189381345701	9.1497471195046796
PCK2	DO	2.3794032914029701	10.244363835120501
PCK2	DO	1.7178112318538701	9.5333297323058304
